# Supplementary material for: Mistreatment of newborns after childbirth in health facilities in Nepal: Results from a prospective cohort observational study
Source: PLoS One. 2021 Feb 17;16(2):e0246352. doi: 10.1371/journal.pone.0246352 (PMC7888656; doi:10.1371/journal.pone.0246352)
Supplement: S1 Data — (CSV) [file pone.0246352.s002.csv]

	hospital	Suctioning of breathing babies	Not treated with kindness and respect	No preparedness for birth and resuscitation	No hygiene maintained	No breast feeding within 1 hour	Cord clamping within 1 minute	Newborn separated from mother at birth	Non-consented care	Temperature not adequately maintained	Age_cat	Noformaledu	Ethnicity	Parity	Preterm	SexBaby
1	7	1	0	0	0	1	1	0	0	0	2	1	1	1	0	1
2	4	1	0	0	0	1	1	0	0	1	2	0	1	1	1	1
3	4	0	0	0	0	1	1	0	0	0	2	0	1	2	0	1
4	4	0	0	0	0	1	1	0	0	0	2	0	1	2	0	0
5	4	0	0	0	0	1	1	0	0	1	2	0	1	2	0	1
6	4	0	0	0	0	1	1	0	0	1	2	0	1	2	0	1
7	4	0	0	0	0	1	1	0	0	1	2	0	1	2	0	1
8	10	0	0	0	0	1	1	0	0	0	2	0	1	1	0	0
9	10	0	0	0	0	1	1	0	0	0	2	NA	1	1	0	1
10	4	0	0	0	0	1	1	0	0	1	2	0	1	1	0	0
11	4	0	0	0	0	1	1	0	0	1	2	0	1	1	1	0
12	4	0	0	0	0	1	1	0	0	1	1	NA	1	1	0	NA
13	4	1	0	0	0	1	0	0	0	1	2	0	1	2	0	0
14	7	1	0	0	0	1	0	0	0	0	2	1	1	1	1	1
15	7	1	0	0	0	1	0	0	0	0	2	0	1	1	0	1
16	4	1	0	0	0	1	0	0	0	0	1	0	1	1	0	0
17	7	1	0	0	0	1	1	1	0	0	3	1	1	3	0	1
18	7	1	0	0	0	1	1	1	0	1	2	1	1	3	0	0
19	7	1	0	0	0	1	1	1	0	1	4	1	1	3	0	1
20	7	1	0	0	0	1	1	1	0	1	2	1	1	3	0	0
21	7	1	0	0	0	1	1	1	0	0	2	1	1	2	1	0
22	7	1	0	0	0	1	1	1	0	1	2	1	1	2	0	1
23	7	1	0	0	0	1	1	1	0	0	2	1	1	1	0	1
24	7	1	0	0	0	1	1	1	0	1	2	0	1	1	1	0
25	4	0	0	0	0	1	0	0	0	0	2	0	1	3	0	1
26	4	0	0	0	0	1	0	0	0	0	2	0	1	2	0	0
27	4	0	0	0	0	1	0	0	0	0	5	0	1	2	0	0
28	4	0	0	0	0	1	0	0	0	1	3	0	1	2	0	0
29	4	0	0	0	0	1	0	0	0	1	2	0	1	2	0	0
30	4	0	0	0	0	1	0	0	0	0	2	NA	1	1	0	NA
31	4	0	0	0	0	1	0	0	0	0	4	NA	1	1	0	NA
32	4	0	0	0	0	1	0	0	0	0	2	0	1	1	0	1
33	4	0	0	0	0	1	0	0	0	1	3	0	1	1	0	0
34	4	0	0	0	0	1	0	0	0	1	1	0	1	1	0	1
35	4	0	0	0	0	1	0	0	0	1	3	0	1	1	0	0
36	4	0	0	0	0	1	0	0	0	1	1	0	1	1	0	1
37	7	1	0	0	0	1	1	1	0	0	4	1	1	3	0	0
38	7	1	0	0	0	1	1	1	0	0	3	1	1	3	0	0
39	7	1	0	0	0	1	1	1	0	0	4	1	1	3	0	0
40	7	1	0	0	0	1	1	1	0	0	3	1	1	3	0	1
41	7	1	0	0	0	1	1	1	0	0	2	1	1	3	0	0
42	7	1	0	0	0	1	1	1	0	0	2	0	1	3	0	0
43	7	1	0	0	0	1	1	1	0	0	3	1	1	3	0	1
44	7	1	0	0	0	1	1	1	0	0	2	1	1	3	0	0
45	7	1	0	0	0	1	1	1	0	0	3	1	1	3	1	0
46	7	1	0	0	0	1	1	1	0	0	3	1	1	3	0	1
47	7	1	0	0	0	1	1	1	0	0	2	1	1	3	0	0
48	7	1	0	0	0	1	1	1	0	0	4	0	1	3	0	1
49	7	1	0	0	0	1	1	1	0	0	3	1	1	3	0	1
50	7	1	0	0	0	1	1	1	0	0	2	1	1	3	0	0
51	7	1	0	0	0	1	1	1	0	0	3	1	1	3	0	0
52	7	1	0	0	0	1	1	1	0	0	4	1	1	3	0	0
53	7	1	0	0	0	1	1	1	0	0	2	1	1	3	0	0
54	7	1	0	0	0	1	1	1	0	0	2	1	1	3	1	0
55	7	1	0	0	0	1	1	1	0	0	3	0	1	3	0	0
56	4	1	0	0	0	1	1	1	0	0	3	0	1	3	0	0
57	4	1	0	0	0	1	1	1	0	0	4	1	1	3	1	1
58	4	1	0	0	0	1	1	1	0	0	3	1	1	3	0	0
59	4	1	0	0	0	1	1	1	0	0	2	0	1	3	0	0
60	4	1	0	0	0	1	1	1	0	1	4	0	1	3	0	1
61	4	1	0	0	0	1	1	1	0	1	5	1	1	3	1	0
62	4	1	0	0	0	1	1	1	0	1	2	0	1	3	1	1
63	4	1	0	0	0	1	1	1	0	1	3	0	1	3	0	0
64	4	1	0	0	0	1	1	1	0	1	2	0	1	3	0	1
65	4	1	0	0	0	1	1	1	0	1	2	0	1	3	0	1
66	4	1	0	0	0	1	1	1	0	1	3	1	1	3	0	0
67	4	1	0	0	0	1	1	1	0	1	4	0	1	3	0	1
68	4	1	0	0	0	1	1	1	0	1	3	0	1	3	0	1
69	7	1	0	0	0	1	1	1	0	0	3	1	1	2	0	1
70	7	1	0	0	0	1	1	1	0	0	2	0	1	2	0	0
71	7	1	0	0	0	1	1	1	0	0	2	0	1	2	0	1
72	7	1	0	0	0	1	1	1	0	0	2	0	1	2	0	1
73	7	1	0	0	0	1	1	1	0	0	2	1	1	2	0	0
74	7	1	0	0	0	1	1	1	0	0	3	0	1	2	0	1
75	7	1	0	0	0	1	1	1	0	0	3	0	1	2	0	1
76	7	1	0	0	0	1	1	1	0	0	2	0	1	2	0	0
77	7	1	0	0	0	1	1	1	0	0	3	1	1	2	0	0
78	7	1	0	0	0	1	1	1	0	0	2	1	1	2	0	1
79	7	1	0	0	0	1	1	1	0	0	2	1	1	2	0	0
80	7	1	0	0	0	1	1	1	0	0	2	0	1	2	0	0
81	7	1	0	0	0	1	1	1	0	0	2	1	1	2	0	0
82	7	1	0	0	0	1	1	1	0	0	3	1	1	2	0	0
83	7	1	0	0	0	1	1	1	0	0	3	1	1	2	0	0
84	7	1	0	0	0	1	1	1	0	0	2	0	1	2	1	0
85	7	1	0	0	0	1	1	1	0	0	3	1	1	2	0	1
86	7	1	0	0	0	1	1	1	0	0	2	1	1	2	1	1
87	7	1	0	0	0	1	1	1	0	0	3	1	1	2	0	0
88	7	1	0	0	0	1	1	1	0	0	3	0	1	2	0	1
89	7	1	0	0	0	1	1	1	0	0	3	1	1	2	0	1
90	7	1	0	0	0	1	1	1	0	0	2	1	1	2	0	1
91	7	1	0	0	0	1	1	1	0	0	2	1	1	2	0	1
92	7	1	0	0	0	1	1	1	0	0	2	1	1	2	0	1
93	7	1	0	0	0	1	1	1	0	0	2	0	1	2	0	1
94	7	1	0	0	0	1	1	1	0	0	2	1	1	2	0	0
95	7	1	0	0	0	1	1	1	0	0	2	1	1	2	0	1
96	7	1	0	0	0	1	1	1	0	0	2	1	1	2	0	1
97	7	1	0	0	0	1	1	1	0	0	2	0	1	2	0	0
98	7	1	0	0	0	1	1	1	0	0	3	1	1	2	0	1
99	7	1	0	0	0	1	1	1	0	0	2	0	1	2	0	0
100	4	1	0	0	0	1	1	1	0	0	3	0	1	2	0	0
101	4	1	0	0	0	1	1	1	0	0	2	0	1	2	0	0
102	4	1	0	0	0	1	1	1	0	0	3	0	1	2	0	0
103	4	1	0	0	0	1	1	1	0	0	3	0	1	2	0	0
104	4	1	0	0	0	1	1	1	0	0	3	1	1	2	0	1
105	4	1	0	0	0	1	1	1	0	0	3	0	1	2	0	1
106	4	1	0	0	0	1	1	1	0	0	2	0	1	2	0	0
107	4	1	0	0	0	1	1	1	0	0	3	0	1	2	0	1
108	4	1	0	0	0	1	1	1	0	0	2	1	1	2	0	0
109	4	1	0	0	0	1	1	1	0	0	2	0	1	2	0	0
110	4	1	0	0	0	1	1	1	0	0	3	0	1	2	0	0
111	4	1	0	0	0	1	1	1	0	0	3	0	1	2	0	1
112	4	1	0	0	0	1	1	1	0	0	4	1	1	2	0	1
113	4	1	0	0	0	1	1	1	0	0	3	0	1	2	0	1
114	7	1	0	0	0	1	1	1	0	1	2	1	1	2	0	1
115	7	1	0	0	0	1	1	1	0	1	2	1	1	2	0	0
116	7	1	0	0	0	1	1	1	0	1	2	1	1	2	1	1
117	7	1	0	0	0	1	1	1	0	1	2	0	1	2	0	0
118	7	1	0	0	0	1	1	1	0	1	2	1	1	2	0	0
119	7	1	0	0	0	1	1	1	0	1	2	1	1	2	0	1
120	7	1	0	0	0	1	1	1	0	1	4	1	1	2	1	0
121	7	1	0	0	0	1	1	1	0	1	3	1	1	2	0	1
122	4	1	0	0	0	1	1	1	0	1	2	0	1	2	0	0
123	4	1	0	0	0	1	1	1	0	1	4	0	1	2	0	1
124	4	1	0	0	0	1	1	1	0	1	2	0	1	2	0	1
125	4	1	0	0	0	1	1	1	0	1	2	0	1	2	0	0
126	4	1	0	0	0	1	1	1	0	1	3	0	1	2	0	0
127	4	1	0	0	0	1	1	1	0	1	2	0	1	2	0	0
128	4	1	0	0	0	1	1	1	0	1	2	0	1	2	0	1
129	4	1	0	0	0	1	1	1	0	1	2	0	1	2	0	1
130	4	1	0	0	0	1	1	1	0	1	2	0	1	2	1	0
131	4	1	0	0	0	1	1	1	0	1	3	0	1	2	0	0
132	4	1	0	0	0	1	1	1	0	1	3	0	1	2	0	0
133	4	1	0	0	0	1	1	1	0	1	4	1	1	2	0	1
134	4	1	0	0	0	1	1	1	0	1	3	0	1	2	0	1
135	4	1	0	0	0	1	1	1	0	1	2	0	1	2	0	0
136	4	1	0	0	0	1	1	1	0	1	2	0	1	2	0	0
137	4	1	0	0	0	1	1	1	0	1	3	0	1	2	0	1
138	4	1	0	0	0	1	1	1	0	1	2	0	1	2	0	1
139	4	1	0	0	0	1	1	1	0	1	3	0	1	2	0	1
140	4	1	0	0	0	1	1	1	0	1	3	0	1	2	0	1
141	4	1	0	0	0	1	1	1	0	1	2	0	1	2	0	0
142	7	1	0	0	0	1	1	1	0	0	2	0	1	1	0	1
143	7	1	0	0	0	1	1	1	0	0	2	1	1	1	0	1
144	7	1	0	0	0	1	1	1	0	0	2	0	1	1	0	1
145	7	1	0	0	0	1	1	1	0	0	2	0	1	1	0	1
146	7	1	0	0	0	1	1	1	0	0	2	0	1	1	0	1
147	7	1	0	0	0	1	1	1	0	0	2	1	1	1	1	1
148	7	1	0	0	0	1	1	1	0	0	2	1	1	1	1	1
149	7	1	0	0	0	1	1	1	0	0	2	1	1	1	0	1
150	7	1	0	0	0	1	1	1	0	0	2	0	1	1	0	0
151	7	1	0	0	0	1	1	1	0	0	2	0	1	1	0	1
152	7	1	0	0	0	1	1	1	0	0	2	0	1	1	0	0
153	7	1	0	0	0	1	1	1	0	0	2	0	1	1	0	1
154	7	1	0	0	0	1	1	1	0	0	2	1	1	1	0	1
155	7	1	0	0	0	1	1	1	0	0	2	1	1	1	0	0
156	7	1	0	0	0	1	1	1	0	0	2	0	1	1	0	0
157	7	1	0	0	0	1	1	1	0	0	1	0	1	1	0	0
158	7	1	0	0	0	1	1	1	0	0	2	0	1	1	0	1
159	7	1	0	0	0	1	1	1	0	0	1	1	1	1	0	1
160	7	1	0	0	0	1	1	1	0	0	2	0	1	1	0	0
161	7	1	0	0	0	1	1	1	0	0	2	1	1	1	0	1
162	7	1	0	0	0	1	1	1	0	0	1	1	1	1	0	0
163	7	1	0	0	0	1	1	1	0	0	2	1	1	1	0	0
164	7	1	0	0	0	1	1	1	0	0	2	0	1	1	0	0
165	7	1	0	0	0	1	1	1	0	0	2	1	1	1	0	1
166	7	1	0	0	0	1	1	1	0	0	2	0	1	1	0	1
167	7	1	0	0	0	1	1	1	0	0	2	0	1	1	0	0
168	7	1	0	0	0	1	1	1	0	0	2	0	1	1	0	1
169	7	1	0	0	0	1	1	1	0	0	2	0	1	1	0	0
170	7	1	0	0	0	1	1	1	0	0	1	1	1	1	1	0
171	7	1	0	0	0	1	1	1	0	0	3	0	1	1	0	0
172	7	1	0	0	0	1	1	1	0	0	2	0	1	1	0	0
173	7	1	0	0	0	1	1	1	0	0	2	0	1	1	0	0
174	7	1	0	0	0	1	1	1	0	0	2	0	1	1	0	1
175	7	1	0	0	0	1	1	1	0	0	2	0	1	1	0	0
176	7	1	0	0	0	1	1	1	0	0	2	1	1	1	1	0
177	7	1	0	0	0	1	1	1	0	0	1	1	1	1	1	0
178	7	1	0	0	0	1	1	1	0	0	2	1	1	1	0	0
179	7	1	0	0	0	1	1	1	0	0	2	0	1	1	0	0
180	7	1	0	0	0	1	1	1	0	0	2	1	1	1	1	1
181	7	1	0	0	0	1	1	1	0	0	2	NA	1	1	0	NA
182	7	1	0	0	0	1	1	1	0	0	2	1	1	1	1	1
183	7	1	0	0	0	1	1	1	0	0	2	0	1	1	0	1
184	7	1	0	0	0	1	1	1	0	0	2	1	1	1	1	1
185	7	1	0	0	0	1	1	1	0	0	2	1	1	1	1	1
186	7	1	0	0	0	1	1	1	0	0	2	1	1	1	0	0
187	7	1	0	0	0	1	1	1	0	0	2	0	1	1	0	0
188	7	1	0	0	0	1	1	1	0	0	1	NA	1	1	0	0
189	7	1	0	0	0	1	1	1	0	0	2	0	1	1	0	0
190	7	1	0	0	0	1	1	1	0	0	1	0	1	1	0	1
191	7	1	0	0	0	1	1	1	0	0	2	NA	1	1	0	NA
192	7	1	0	0	0	1	1	1	0	0	2	1	1	1	0	1
193	7	1	0	0	0	1	1	1	0	0	2	0	1	1	0	1
194	7	1	0	0	0	1	1	1	0	0	2	0	1	1	0	0
195	7	1	0	0	0	1	1	1	0	0	2	0	1	1	0	1
196	7	1	0	0	0	1	1	1	0	0	2	0	1	1	0	0
197	7	1	0	0	0	1	1	1	0	0	2	0	1	1	0	1
198	7	1	0	0	0	1	1	1	0	0	2	1	1	1	0	0
199	7	1	0	0	0	1	1	1	0	0	2	0	1	1	0	1
200	7	1	0	0	0	1	1	1	0	0	1	1	1	1	0	0
201	7	1	0	0	0	1	1	1	0	0	1	1	1	1	0	0
202	7	1	0	0	0	1	1	1	0	0	1	1	1	1	0	0
203	7	1	0	0	0	1	1	1	0	0	2	0	1	1	0	1
204	7	1	0	0	0	1	1	1	0	0	2	1	1	1	0	1
205	7	1	0	0	0	1	1	1	0	0	2	0	1	1	0	0
206	7	1	0	0	0	1	1	1	0	0	2	1	1	1	0	1
207	7	1	0	0	0	1	1	1	0	0	2	0	1	1	0	0
208	7	1	0	0	0	1	1	1	0	0	1	0	1	1	0	1
209	7	1	0	0	0	1	1	1	0	0	1	1	1	1	0	0
210	7	1	0	0	0	1	1	1	0	0	2	1	1	1	0	1
211	7	1	0	0	0	1	1	1	0	0	2	0	1	1	0	1
212	7	1	0	0	0	1	1	1	0	0	2	0	1	1	0	1
213	7	1	0	0	0	1	1	1	0	0	2	0	1	1	0	0
214	7	1	0	0	0	1	1	1	0	0	2	1	1	1	0	0
215	7	1	0	0	0	1	1	1	0	0	2	NA	1	1	1	1
216	7	1	0	0	0	1	1	1	0	0	2	0	1	1	0	1
217	7	1	0	0	0	1	1	1	0	0	2	0	1	1	0	0
218	7	1	0	0	0	1	1	1	0	0	2	0	1	1	0	0
219	7	1	0	0	0	1	1	1	0	0	2	0	1	1	0	0
220	7	1	0	0	0	1	1	1	0	0	2	NA	1	1	0	NA
221	7	1	0	0	0	1	1	1	0	0	2	1	1	1	0	1
222	7	1	0	0	0	1	1	1	0	0	2	1	1	1	0	0
223	4	1	0	0	0	1	1	1	0	0	2	0	1	1	0	1
224	4	1	0	0	0	1	1	1	0	0	2	NA	1	1	0	NA
225	4	1	0	0	0	1	1	1	0	0	2	NA	1	1	0	1
226	4	1	0	0	0	1	1	1	0	0	1	1	1	1	0	0
227	4	1	0	0	0	1	1	1	0	0	2	0	1	1	0	0
228	4	1	0	0	0	1	1	1	0	0	3	0	1	1	0	1
229	4	1	0	0	0	1	1	1	0	0	2	0	1	1	0	1
230	4	1	0	0	0	1	1	1	0	0	1	0	1	1	0	0
231	4	1	0	0	0	1	1	1	0	0	1	0	1	1	1	0
232	4	1	0	0	0	1	1	1	0	0	2	0	1	1	0	0
233	4	1	0	0	0	1	1	1	0	0	2	0	1	1	0	1
234	4	1	0	0	0	1	1	1	0	0	2	0	1	1	0	0
235	4	1	0	0	0	1	1	1	0	0	2	0	1	1	0	1
236	4	1	0	0	0	1	1	1	0	0	2	0	1	1	0	1
237	4	1	0	0	0	1	1	1	0	0	3	NA	1	1	0	NA
238	4	1	0	0	0	1	1	1	0	0	1	0	1	1	0	0
239	4	1	0	0	0	1	1	1	0	0	2	0	1	1	0	1
240	4	1	0	0	0	1	1	1	0	0	2	0	1	1	0	0
241	4	1	0	0	0	1	1	1	0	0	2	0	1	1	0	0
242	4	1	0	0	0	1	1	1	0	0	2	0	1	1	0	1
243	4	1	0	0	0	1	1	1	0	0	4	NA	1	1	0	NA
244	4	1	0	0	0	1	1	1	0	0	4	NA	1	1	0	NA
245	4	1	0	0	0	1	1	1	0	0	2	0	1	1	0	1
246	4	1	0	0	0	1	1	1	0	0	3	NA	1	1	0	NA
247	4	1	0	0	0	1	1	1	0	0	1	0	1	1	0	0
248	4	1	0	0	0	1	1	1	0	0	2	0	1	1	0	1
249	4	1	0	0	0	1	1	1	0	0	3	NA	1	1	0	NA
250	4	1	0	0	0	1	1	1	0	0	3	0	1	1	0	0
251	4	1	0	0	0	1	1	1	0	0	2	0	1	1	0	1
252	4	1	0	0	0	1	1	1	0	0	1	0	1	1	0	1
253	4	1	0	0	0	1	1	1	0	0	2	1	1	1	1	0
254	4	1	0	0	0	1	1	1	0	0	2	0	1	1	0	0
255	4	1	0	0	0	1	1	1	0	0	2	NA	1	1	0	NA
256	4	1	0	0	0	1	1	1	0	0	1	0	1	1	0	0
257	4	1	0	0	0	1	1	1	0	0	1	0	1	1	0	1
258	4	1	0	0	0	1	1	1	0	0	1	0	1	1	0	1
259	4	1	0	0	0	1	1	1	0	0	3	NA	1	1	0	NA
260	4	1	0	0	0	1	1	1	0	0	1	1	1	1	0	1
261	4	1	0	0	0	1	1	1	0	0	2	NA	1	1	0	NA
262	7	1	0	0	0	1	1	1	0	1	2	0	1	1	0	0
263	7	1	0	0	0	1	1	1	0	1	2	1	1	1	0	0
264	7	1	0	0	0	1	1	1	0	1	2	1	1	1	0	1
265	7	1	0	0	0	1	1	1	0	1	1	1	1	1	0	1
266	7	1	0	0	0	1	1	1	0	1	2	NA	1	1	0	NA
267	7	1	0	0	0	1	1	1	0	1	2	1	1	1	1	1
268	7	1	0	0	0	1	1	1	0	1	2	0	1	1	0	1
269	7	1	0	0	0	1	1	1	0	1	2	NA	1	1	0	NA
270	7	1	0	0	0	1	1	1	0	1	2	0	1	1	0	1
271	7	1	0	0	0	1	1	1	0	1	2	1	1	1	0	1
272	7	1	0	0	0	1	1	1	0	1	3	1	1	1	0	1
273	7	1	0	0	0	1	1	1	0	1	2	0	1	1	0	0
274	7	1	0	0	0	1	1	1	0	1	2	1	1	1	0	0
275	7	1	0	0	0	1	1	1	0	1	2	0	1	1	0	0
276	7	1	0	0	0	1	1	1	0	1	2	0	1	1	0	1
277	4	1	0	0	0	1	1	1	0	1	2	0	1	1	0	1
278	4	1	0	0	0	1	1	1	0	1	3	0	1	1	0	0
279	4	1	0	0	0	1	1	1	0	1	2	1	1	1	0	0
280	4	1	0	0	0	1	1	1	0	1	2	0	1	1	0	1
281	4	1	0	0	0	1	1	1	0	1	2	0	1	1	0	1
282	4	1	0	0	0	1	1	1	0	1	3	NA	1	1	0	NA
283	4	1	0	0	0	1	1	1	0	1	2	0	1	1	1	0
284	4	1	0	0	0	1	1	1	0	1	4	0	1	1	1	0
285	4	1	0	0	0	1	1	1	0	1	1	0	1	1	0	1
286	4	1	0	0	0	1	1	1	0	1	2	NA	1	1	0	1
287	4	1	0	0	0	1	1	1	0	1	1	0	1	1	0	0
288	4	1	0	0	0	1	1	1	0	1	1	0	1	1	1	0
289	4	1	0	0	0	1	1	1	0	1	4	NA	1	1	0	NA
290	4	1	0	0	0	1	1	1	0	1	2	0	1	1	0	0
291	4	1	0	0	0	1	1	1	0	1	2	0	1	1	0	1
292	4	1	0	0	0	1	1	1	0	1	2	NA	1	1	0	NA
293	4	1	0	0	0	1	1	1	0	1	1	0	1	1	0	0
294	4	1	0	0	0	1	1	1	0	1	2	0	1	1	0	0
295	4	1	0	0	0	1	1	1	0	1	2	0	1	1	0	1
296	4	1	0	0	0	1	1	1	0	1	3	0	1	1	0	1
297	4	1	0	0	0	1	1	1	0	1	2	NA	1	1	0	NA
298	4	1	0	0	0	1	1	1	0	1	1	0	1	1	0	0
299	4	1	0	0	0	1	1	1	0	1	4	0	1	1	0	0
300	4	1	0	0	0	1	1	1	0	1	2	0	1	1	0	1
301	4	1	0	0	0	1	1	1	0	1	1	NA	1	1	0	NA
302	4	1	0	0	0	1	1	1	0	1	2	0	1	1	0	1
303	4	0	0	0	0	1	1	1	0	0	2	0	1	2	0	1
304	10	0	0	0	0	1	1	1	0	0	5	0	1	3	1	1
305	10	0	0	0	0	1	1	1	0	0	3	0	1	3	0	0
306	7	0	0	0	0	1	1	1	0	0	2	0	1	3	0	0
307	7	0	0	0	0	1	1	1	0	0	4	0	1	3	0	1
308	4	0	0	0	0	1	1	1	0	0	3	0	1	3	0	0
309	4	0	0	0	0	1	1	1	0	0	2	0	1	3	0	1
310	4	0	0	0	0	1	1	1	0	0	2	0	1	3	0	0
311	4	0	0	0	0	1	1	1	0	0	3	0	1	3	0	0
312	4	0	0	0	0	1	1	1	0	0	3	0	1	3	0	0
313	4	0	0	0	0	1	1	1	0	0	2	0	1	3	0	0
314	4	0	0	0	0	1	1	1	0	0	2	0	1	3	0	0
315	4	0	0	0	0	1	1	1	0	0	3	0	1	3	0	1
316	4	0	0	0	0	1	1	1	0	0	2	0	1	3	0	1
317	4	0	0	0	0	1	1	1	0	0	2	0	1	3	1	1
318	4	0	0	0	0	1	1	1	0	0	5	0	1	3	0	0
319	4	0	0	0	0	1	1	1	0	0	3	0	1	3	0	1
320	4	0	0	0	0	1	1	1	0	0	4	0	1	3	0	0
321	4	0	0	0	0	1	1	1	0	0	2	0	1	3	0	1
322	4	0	0	0	0	1	1	1	0	0	3	1	1	3	0	1
323	4	0	0	0	0	1	1	1	0	0	5	NA	1	3	1	1
324	4	0	0	0	0	1	1	1	0	0	2	0	1	3	0	0
325	4	0	0	0	0	1	1	1	0	0	4	0	1	3	1	1
326	4	0	0	0	0	1	1	1	0	0	4	0	1	3	0	0
327	4	0	0	0	0	1	1	1	0	0	5	1	1	3	0	1
328	4	0	0	0	0	1	1	1	0	0	3	0	1	3	0	1
329	4	0	0	0	0	1	1	1	0	0	2	0	1	3	1	1
330	4	0	0	0	0	1	1	1	0	0	3	0	1	3	0	1
331	4	0	0	0	0	1	1	1	0	0	2	0	1	3	0	1
332	4	0	0	0	0	1	1	1	0	0	3	0	1	3	0	0
333	4	0	0	0	0	1	1	1	0	0	2	0	1	3	0	1
334	4	0	0	0	0	1	1	1	0	0	2	1	1	3	0	0
335	4	0	0	0	0	1	1	1	0	0	3	NA	1	3	0	1
336	4	0	0	0	0	1	1	1	0	0	2	0	1	3	0	0
337	4	0	0	0	0	1	1	1	0	0	3	0	1	3	0	0
338	4	0	0	0	0	1	1	1	0	0	4	0	1	3	0	1
339	4	0	0	0	0	1	1	1	0	0	3	1	1	3	0	1
340	4	0	0	0	0	1	1	1	0	0	3	NA	1	3	0	1
341	4	0	0	0	0	1	1	1	0	0	4	NA	1	3	0	1
342	4	0	0	0	0	1	1	1	0	0	5	0	1	3	0	0
343	4	0	0	0	0	1	1	1	0	0	2	0	1	3	0	0
344	4	0	0	0	0	1	1	1	0	0	4	NA	1	3	0	1
345	4	0	0	0	0	1	1	1	0	0	3	NA	1	3	0	0
346	10	0	0	0	0	1	1	1	0	1	2	0	1	3	0	1
347	7	0	0	0	0	1	1	1	0	1	2	1	1	3	1	0
348	7	0	0	0	0	1	1	1	0	1	3	1	1	3	1	1
349	4	0	0	0	0	1	1	1	0	1	4	0	1	3	0	0
350	4	0	0	0	0	1	1	1	0	1	4	1	1	3	0	0
351	4	0	0	0	0	1	1	1	0	1	4	0	1	3	0	1
352	4	0	0	0	0	1	1	1	0	1	3	0	1	3	0	0
353	4	0	0	0	0	1	1	1	0	1	3	0	1	3	0	1
354	4	0	0	0	0	1	1	1	0	1	4	0	1	3	0	0
355	4	0	0	0	0	1	1	1	0	1	3	1	1	3	0	0
356	4	0	0	0	0	1	1	1	0	1	2	0	1	3	0	0
357	4	0	0	0	0	1	1	1	0	1	3	0	1	3	0	0
358	4	0	0	0	0	1	1	1	0	1	4	0	1	3	0	1
359	4	0	0	0	0	1	1	1	0	1	2	0	1	3	0	1
360	4	0	0	0	0	1	1	1	0	1	4	0	1	3	1	0
361	4	0	0	0	0	1	1	1	0	1	4	0	1	3	0	1
362	4	0	0	0	0	1	1	1	0	1	3	0	1	3	0	0
363	4	0	0	0	0	1	1	1	0	1	2	0	1	3	0	1
364	4	0	0	0	0	1	1	1	0	1	2	0	1	3	0	0
365	4	0	0	0	0	1	1	1	0	1	2	0	1	3	0	0
366	4	0	0	0	0	1	1	1	0	1	2	0	1	3	0	0
367	4	0	0	0	0	1	1	1	0	1	2	0	1	3	0	0
368	4	0	0	0	0	1	1	1	0	1	3	0	1	3	0	1
369	4	0	0	0	0	1	1	1	0	1	2	0	1	3	0	1
370	4	0	0	0	0	1	1	1	0	1	2	0	1	3	0	1
371	4	0	0	0	0	1	1	1	0	1	3	0	1	3	0	0
372	4	0	0	0	0	1	1	1	0	1	2	0	1	3	0	1
373	4	0	0	0	0	1	1	1	0	1	5	0	1	3	0	0
374	4	0	0	0	0	1	1	1	0	1	2	0	1	3	0	1
375	4	0	0	0	0	1	1	1	0	1	3	0	1	3	0	1
376	4	0	0	0	0	1	1	1	0	1	2	0	1	3	0	1
377	4	0	0	0	0	1	1	1	0	1	2	0	1	3	0	1
378	4	0	0	0	0	1	1	1	0	1	3	0	1	3	0	1
379	4	0	0	0	0	1	1	1	0	1	4	0	1	3	0	1
380	4	0	0	0	0	1	1	1	0	1	3	0	1	3	0	0
381	4	0	0	0	0	1	1	1	0	1	2	0	1	3	0	1
382	4	0	0	0	0	1	1	1	0	1	2	0	1	3	0	0
383	4	0	0	0	0	1	1	1	0	1	3	0	1	3	0	0
384	4	0	0	0	0	1	1	1	0	1	3	0	1	3	0	0
385	4	0	0	0	0	1	1	1	0	1	3	0	1	3	0	0
386	4	0	0	0	0	1	1	1	0	1	3	0	1	3	0	0
387	4	0	0	0	0	1	1	1	0	1	2	0	1	3	0	0
388	4	0	0	0	0	1	1	1	0	1	2	0	1	3	0	0
389	4	0	0	0	0	1	1	1	0	1	2	0	1	3	0	1
390	4	0	0	0	0	1	1	1	0	1	2	0	1	3	0	1
391	4	0	0	0	0	1	1	1	0	1	2	0	1	3	0	1
392	4	0	0	0	0	1	1	1	0	1	3	1	1	3	0	1
393	4	0	0	0	0	1	1	1	0	1	3	0	1	3	0	1
394	4	0	0	0	0	1	1	1	0	1	4	0	1	3	0	0
395	4	0	0	0	0	1	1	1	0	1	2	NA	1	3	0	0
396	4	0	0	0	0	1	1	1	0	1	2	0	1	3	0	0
397	4	0	0	0	0	1	1	1	0	1	3	0	1	3	0	0
398	4	0	0	0	0	1	1	1	0	1	3	0	1	3	0	1
399	4	0	0	0	0	1	1	1	0	1	3	1	1	3	0	0
400	4	0	0	0	0	1	1	1	0	1	2	1	1	3	0	1
401	4	0	0	0	0	1	1	1	0	1	3	1	1	3	0	1
402	4	0	0	0	0	1	1	1	0	1	3	0	1	3	0	0
403	4	0	0	0	0	1	1	1	0	1	4	0	1	3	1	1
404	4	0	0	0	0	1	1	1	0	1	5	1	1	3	0	0
405	4	0	0	0	0	1	1	1	0	1	5	1	1	3	1	0
406	4	0	0	0	0	1	1	1	0	1	3	0	1	3	0	1
407	7	0	0	0	0	1	1	1	0	0	2	0	1	2	0	1
408	7	0	0	0	0	1	1	1	0	0	2	0	1	2	0	1
409	7	0	0	0	0	1	1	1	0	0	2	1	1	2	0	1
410	4	0	0	0	0	1	1	1	0	0	3	0	1	2	0	1
411	4	0	0	0	0	1	1	1	0	0	2	0	1	2	0	1
412	4	0	0	0	0	1	1	1	0	0	2	0	1	2	0	0
413	4	0	0	0	0	1	1	1	0	0	3	0	1	2	0	0
414	4	0	0	0	0	1	1	1	0	0	3	0	1	2	0	1
415	4	0	0	0	0	1	1	1	0	0	3	0	1	2	0	0
416	4	0	0	0	0	1	1	1	0	0	3	0	1	2	1	0
417	4	0	0	0	0	1	1	1	0	0	3	0	1	2	0	0
418	4	0	0	0	0	1	1	1	0	0	4	1	1	2	0	0
419	4	0	0	0	0	1	1	1	0	0	3	0	1	2	1	0
420	4	0	0	0	0	1	1	1	0	0	3	0	1	2	0	0
421	4	0	0	0	0	1	1	1	0	0	2	0	1	2	0	0
422	4	0	0	0	0	1	1	1	0	0	4	0	1	2	0	1
423	4	0	0	0	0	1	1	1	0	0	3	0	1	2	0	0
424	4	0	0	0	0	1	1	1	0	0	3	0	1	2	0	1
425	4	0	0	0	0	1	1	1	0	0	3	0	1	2	0	0
426	4	0	0	0	0	1	1	1	0	0	2	0	1	2	0	0
427	4	0	0	0	0	1	1	1	0	0	2	0	1	2	0	1
428	4	0	0	0	0	1	1	1	0	0	2	0	1	2	0	1
429	4	0	0	0	0	1	1	1	0	0	2	0	1	2	0	1
430	4	0	0	0	0	1	1	1	0	0	2	0	1	2	0	0
431	4	0	0	0	0	1	1	1	0	0	3	0	1	2	0	1
432	4	0	0	0	0	1	1	1	0	0	2	0	1	2	0	1
433	4	0	0	0	0	1	1	1	0	0	2	1	1	2	1	0
434	4	0	0	0	0	1	1	1	0	0	3	1	1	2	0	1
435	4	0	0	0	0	1	1	1	0	0	4	0	1	2	0	1
436	4	0	0	0	0	1	1	1	0	0	2	0	1	2	1	1
437	4	0	0	0	0	1	1	1	0	0	3	0	1	2	0	0
438	4	0	0	0	0	1	1	1	0	0	2	0	1	2	0	0
439	4	0	0	0	0	1	1	1	0	0	2	0	1	2	0	0
440	4	0	0	0	0	1	1	1	0	0	4	0	1	2	0	0
441	4	0	0	0	0	1	1	1	0	0	3	0	1	2	0	0
442	4	0	0	0	0	1	1	1	0	0	3	0	1	2	0	1
443	4	0	0	0	0	1	1	1	0	0	2	0	1	2	0	1
444	4	0	0	0	0	1	1	1	0	0	3	1	1	2	0	1
445	4	0	0	0	0	1	1	1	0	0	4	0	1	2	0	1
446	4	0	0	0	0	1	1	1	0	0	2	0	1	2	0	0
447	4	0	0	0	0	1	1	1	0	0	3	1	1	2	0	1
448	4	0	0	0	0	1	1	1	0	0	2	0	1	2	0	0
449	4	0	0	0	0	1	1	1	0	0	2	0	1	2	0	0
450	4	0	0	0	0	1	1	1	0	0	3	0	1	2	0	1
451	4	0	0	0	0	1	1	1	0	0	3	0	1	2	0	0
452	4	0	0	0	0	1	1	1	0	0	2	0	1	2	0	1
453	4	0	0	0	0	1	1	1	0	0	3	0	1	2	0	1
454	4	0	0	0	0	1	1	1	0	0	2	0	1	2	0	1
455	4	0	0	0	0	1	1	1	0	0	4	1	1	2	0	0
456	4	0	0	0	0	1	1	1	0	0	2	0	1	2	0	1
457	4	0	0	0	0	1	1	1	0	0	3	1	1	2	0	1
458	4	0	0	0	0	1	1	1	0	0	5	0	1	2	0	1
459	4	0	0	0	0	1	1	1	0	0	4	1	1	2	0	1
460	4	0	0	0	0	1	1	1	0	0	3	0	1	2	0	1
461	4	0	0	0	0	1	1	1	0	0	2	0	1	2	0	0
462	4	0	0	0	0	1	1	1	0	0	3	0	1	2	0	1
463	4	0	0	0	0	1	1	1	0	0	2	0	1	2	0	0
464	4	0	0	0	0	1	1	1	0	0	2	0	1	2	0	0
465	4	0	0	0	0	1	1	1	0	0	3	1	1	2	1	0
466	4	0	0	0	0	1	1	1	0	0	2	0	1	2	0	1
467	4	0	0	0	0	1	1	1	0	0	4	0	1	2	0	1
468	4	0	0	0	0	1	1	1	0	0	2	1	1	2	0	1
469	4	0	0	0	0	1	1	1	0	0	2	0	1	2	0	1
470	4	0	0	0	0	1	1	1	0	0	3	0	1	2	0	0
471	4	0	0	0	0	1	1	1	0	0	4	0	1	2	0	1
472	4	0	0	0	0	1	1	1	0	0	2	0	1	2	0	1
473	4	0	0	0	0	1	1	1	0	0	3	NA	1	2	0	0
474	4	0	0	0	0	1	1	1	0	0	2	0	1	2	0	1
475	4	0	0	0	0	1	1	1	0	0	2	NA	1	2	0	1
476	4	0	0	0	0	1	1	1	0	0	2	0	1	2	0	1
477	4	0	0	0	0	1	1	1	0	0	2	0	1	2	0	1
478	4	0	0	0	0	1	1	1	0	0	2	0	1	2	0	0
479	4	0	0	0	0	1	1	1	0	0	3	0	1	2	0	0
480	4	0	0	0	0	1	1	1	0	0	3	0	1	2	0	1
481	4	0	0	0	0	1	1	1	0	0	2	0	1	2	0	0
482	4	0	0	0	0	1	1	1	0	0	2	0	1	2	0	0
483	4	0	0	0	0	1	1	1	0	0	3	NA	1	2	0	0
484	4	0	0	0	0	1	1	1	0	0	4	0	1	2	1	0
485	4	0	0	0	0	1	1	1	0	0	2	0	1	2	0	0
486	4	0	0	0	0	1	1	1	0	0	3	0	1	2	0	0
487	4	0	0	0	0	1	1	1	0	0	3	NA	1	2	0	1
488	4	0	0	0	0	1	1	1	0	0	3	0	1	2	0	1
489	4	0	0	0	0	1	1	1	0	0	2	NA	1	2	0	1
490	4	0	0	0	0	1	1	1	0	0	3	0	1	2	0	1
491	4	0	0	0	0	1	1	1	0	0	2	0	1	2	0	0
492	4	0	0	0	0	1	1	1	0	0	4	NA	1	2	0	1
493	4	0	0	0	0	1	1	1	0	0	4	0	1	2	0	0
494	4	0	0	0	0	1	1	1	0	0	3	NA	1	2	0	1
495	10	0	0	0	0	1	1	1	0	1	3	0	1	2	0	0
496	10	0	0	0	0	1	1	1	0	1	2	0	1	2	0	1
497	10	0	0	0	0	1	1	1	0	1	2	0	1	2	1	1
498	4	0	0	0	0	1	1	1	0	1	4	1	1	2	0	0
499	4	0	0	0	0	1	1	1	0	1	2	0	1	2	0	1
500	4	0	0	0	0	1	1	1	0	1	3	0	1	2	0	0
501	4	0	0	0	0	1	1	1	0	1	2	0	1	2	0	1
502	4	0	0	0	0	1	1	1	0	1	3	0	1	2	0	1
503	4	0	0	0	0	1	1	1	0	1	2	0	1	2	0	1
504	4	0	0	0	0	1	1	1	0	1	3	0	1	2	0	0
505	4	0	0	0	0	1	1	1	0	1	2	0	1	2	0	0
506	4	0	0	0	0	1	1	1	0	1	2	0	1	2	0	1
507	4	0	0	0	0	1	1	1	0	1	2	0	1	2	0	0
508	4	0	0	0	0	1	1	1	0	1	3	0	1	2	0	0
509	4	0	0	0	0	1	1	1	0	1	3	0	1	2	0	0
510	4	0	0	0	0	1	1	1	0	1	2	0	1	2	0	1
511	4	0	0	0	0	1	1	1	0	1	4	0	1	2	0	0
512	4	0	0	0	0	1	1	1	0	1	3	0	1	2	0	1
513	4	0	0	0	0	1	1	1	0	1	4	1	1	2	0	0
514	4	0	0	0	0	1	1	1	0	1	2	0	1	2	0	0
515	4	0	0	0	0	1	1	1	0	1	4	0	1	2	0	1
516	4	0	0	0	0	1	1	1	0	1	2	0	1	2	0	0
517	4	0	0	0	0	1	1	1	0	1	2	0	1	2	0	1
518	4	0	0	0	0	1	1	1	0	1	3	0	1	2	0	1
519	4	0	0	0	0	1	1	1	0	1	3	0	1	2	0	0
520	4	0	0	0	0	1	1	1	0	1	2	NA	1	2	1	1
521	4	0	0	0	0	1	1	1	0	1	2	0	1	2	1	1
522	4	0	0	0	0	1	1	1	0	1	3	0	1	2	1	0
523	4	0	0	0	0	1	1	1	0	1	3	0	1	2	1	1
524	4	0	0	0	0	1	1	1	0	1	2	1	1	2	1	0
525	4	0	0	0	0	1	1	1	0	1	2	0	1	2	1	0
526	4	0	0	0	0	1	1	1	0	1	4	0	1	2	1	0
527	4	0	0	0	0	1	1	1	0	1	2	0	1	2	1	1
528	4	0	0	0	0	1	1	1	0	1	3	0	1	2	1	1
529	4	0	0	0	0	1	1	1	0	1	2	0	1	2	1	0
530	4	0	0	0	0	1	1	1	0	1	3	0	1	2	1	1
531	4	0	0	0	0	1	1	1	0	1	3	0	1	2	0	0
532	4	0	0	0	0	1	1	1	0	1	3	0	1	2	0	0
533	4	0	0	0	0	1	1	1	0	1	4	1	1	2	0	0
534	4	0	0	0	0	1	1	1	0	1	4	0	1	2	0	0
535	4	0	0	0	0	1	1	1	0	1	2	0	1	2	0	1
536	4	0	0	0	0	1	1	1	0	1	3	0	1	2	0	0
537	4	0	0	0	0	1	1	1	0	1	3	0	1	2	0	0
538	4	0	0	0	0	1	1	1	0	1	2	0	1	2	0	0
539	4	0	0	0	0	1	1	1	0	1	4	0	1	2	0	1
540	4	0	0	0	0	1	1	1	0	1	3	0	1	2	0	0
541	4	0	0	0	0	1	1	1	0	1	2	0	1	2	0	1
542	4	0	0	0	0	1	1	1	0	1	3	0	1	2	0	0
543	4	0	0	0	0	1	1	1	0	1	2	0	1	2	0	0
544	4	0	0	0	0	1	1	1	0	1	3	0	1	2	0	0
545	4	0	0	0	0	1	1	1	0	1	2	0	1	2	0	1
546	4	0	0	0	0	1	1	1	0	1	2	0	1	2	0	0
547	4	0	0	0	0	1	1	1	0	1	2	0	1	2	0	0
548	4	0	0	0	0	1	1	1	0	1	2	0	1	2	0	1
549	4	0	0	0	0	1	1	1	0	1	3	0	1	2	1	0
550	4	0	0	0	0	1	1	1	0	1	4	0	1	2	1	0
551	4	0	0	0	0	1	1	1	0	1	3	0	1	2	1	0
552	4	0	0	0	0	1	1	1	0	1	2	0	1	2	0	0
553	4	0	0	0	0	1	1	1	0	1	3	0	1	2	0	0
554	4	0	0	0	0	1	1	1	0	1	4	0	1	2	0	0
555	4	0	0	0	0	1	1	1	0	1	4	0	1	2	0	1
556	4	0	0	0	0	1	1	1	0	1	2	0	1	2	0	1
557	4	0	0	0	0	1	1	1	0	1	3	0	1	2	0	0
558	4	0	0	0	0	1	1	1	0	1	2	0	1	2	0	0
559	4	0	0	0	0	1	1	1	0	1	2	0	1	2	0	1
560	4	0	0	0	0	1	1	1	0	1	2	0	1	2	0	1
561	4	0	0	0	0	1	1	1	0	1	2	0	1	2	0	1
562	4	0	0	0	0	1	1	1	0	1	2	0	1	2	0	0
563	4	0	0	0	0	1	1	1	0	1	2	0	1	2	0	1
564	4	0	0	0	0	1	1	1	0	1	3	0	1	2	0	0
565	4	0	0	0	0	1	1	1	0	1	2	0	1	2	0	0
566	4	0	0	0	0	1	1	1	0	1	2	0	1	2	0	1
567	4	0	0	0	0	1	1	1	0	1	2	0	1	2	0	0
568	4	0	0	0	0	1	1	1	0	1	3	0	1	2	1	1
569	4	0	0	0	0	1	1	1	0	1	2	0	1	2	0	1
570	4	0	0	0	0	1	1	1	0	1	2	0	1	2	0	0
571	4	0	0	0	0	1	1	1	0	1	3	0	1	2	0	1
572	4	0	0	0	0	1	1	1	0	1	3	0	1	2	0	0
573	4	0	0	0	0	1	1	1	0	1	3	0	1	2	1	0
574	4	0	0	0	0	1	1	1	0	1	2	0	1	2	0	1
575	4	0	0	0	0	1	1	1	0	1	2	0	1	2	0	0
576	4	0	0	0	0	1	1	1	0	1	2	0	1	2	0	0
577	4	0	0	0	0	1	1	1	0	1	5	0	1	2	0	0
578	4	0	0	0	0	1	1	1	0	1	3	0	1	2	0	1
579	4	0	0	0	0	1	1	1	0	1	2	0	1	2	0	1
580	4	0	0	0	0	1	1	1	0	1	2	0	1	2	0	1
581	4	0	0	0	0	1	1	1	0	1	2	0	1	2	0	1
582	4	0	0	0	0	1	1	1	0	1	3	0	1	2	0	1
583	4	0	0	0	0	1	1	1	0	1	2	0	1	2	1	1
584	4	0	0	0	0	1	1	1	0	1	3	0	1	2	0	0
585	4	0	0	0	0	1	1	1	0	1	2	0	1	2	1	0
586	4	0	0	0	0	1	1	1	0	1	3	0	1	2	0	1
587	4	0	0	0	0	1	1	1	0	1	2	0	1	2	0	0
588	4	0	0	0	0	1	1	1	0	1	3	0	1	2	0	1
589	4	0	0	0	0	1	1	1	0	1	3	1	1	2	0	1
590	4	0	0	0	0	1	1	1	0	1	3	0	1	2	0	0
591	4	0	0	0	0	1	1	1	0	1	2	0	1	2	0	1
592	4	0	0	0	0	1	1	1	0	1	3	0	1	2	0	0
593	4	0	0	0	0	1	1	1	0	1	4	0	1	2	0	0
594	4	0	0	0	0	1	1	1	0	1	3	0	1	2	0	0
595	4	0	0	0	0	1	1	1	0	1	2	0	1	2	1	1
596	4	0	0	0	0	1	1	1	0	1	2	0	1	2	0	1
597	4	0	0	0	0	1	1	1	0	1	2	0	1	2	0	0
598	4	0	0	0	0	1	1	1	0	1	2	0	1	2	0	1
599	4	0	0	0	0	1	1	1	0	1	2	0	1	2	0	1
600	4	0	0	0	0	1	1	1	0	1	3	0	1	2	0	0
601	4	0	0	0	0	1	1	1	0	1	2	0	1	2	0	1
602	4	0	0	0	0	1	1	1	0	1	3	NA	1	2	1	0
603	4	0	0	0	0	1	1	1	0	1	2	NA	1	2	0	0
604	4	0	0	0	0	1	1	1	0	1	3	0	1	2	0	1
605	4	0	0	0	0	1	1	1	0	1	2	0	1	2	0	0
606	4	0	0	0	0	1	1	1	0	1	2	0	1	2	0	1
607	4	0	0	0	0	1	1	1	0	1	4	0	1	2	0	0
608	4	0	0	0	0	1	1	1	0	1	2	0	1	2	1	0
609	4	0	0	0	0	1	1	1	0	1	3	0	1	2	0	0
610	4	0	0	0	0	1	1	1	0	1	3	0	1	2	0	1
611	4	0	0	0	0	1	1	1	0	1	2	0	1	2	0	0
612	4	0	0	0	0	1	1	1	0	1	3	0	1	2	0	1
613	4	0	0	0	0	1	1	1	0	1	2	0	1	2	0	1
614	7	0	0	0	0	1	1	1	0	0	1	0	1	1	0	1
615	7	0	0	0	0	1	1	1	0	0	2	0	1	1	1	0
616	7	0	0	0	0	1	1	1	0	0	2	0	1	1	1	0
617	7	0	0	0	0	1	1	1	0	0	2	0	1	1	0	1
618	7	0	0	0	0	1	1	1	0	0	2	1	1	1	0	0
619	7	0	0	0	0	1	1	1	0	0	1	1	1	1	0	0
620	7	0	0	0	0	1	1	1	0	0	2	0	1	1	1	1
621	7	0	0	0	0	1	1	1	0	0	4	NA	1	1	1	1
622	4	0	0	0	0	1	1	1	0	0	2	0	1	1	0	1
623	4	0	0	0	0	1	1	1	0	0	1	0	1	1	0	1
624	4	0	0	0	0	1	1	1	0	0	2	0	1	1	0	0
625	4	0	0	0	0	1	1	1	0	0	1	0	1	1	0	0
626	4	0	0	0	0	1	1	1	0	0	1	0	1	1	0	1
627	4	0	0	0	0	1	1	1	0	0	2	0	1	1	0	1
628	4	0	0	0	0	1	1	1	0	0	2	NA	1	1	0	NA
629	4	0	0	0	0	1	1	1	0	0	1	0	1	1	0	0
630	4	0	0	0	0	1	1	1	0	0	2	NA	1	1	0	NA
631	4	0	0	0	0	1	1	1	0	0	1	NA	1	1	0	NA
632	4	0	0	0	0	1	1	1	0	0	3	0	1	1	0	0
633	4	0	0	0	0	1	1	1	0	0	2	NA	1	1	0	NA
634	4	0	0	0	0	1	1	1	0	0	2	NA	1	1	0	NA
635	4	0	0	0	0	1	1	1	0	0	2	1	1	1	0	0
636	4	0	0	0	0	1	1	1	0	0	2	0	1	1	0	0
637	4	0	0	0	0	1	1	1	0	0	2	0	1	1	1	0
638	4	0	0	0	0	1	1	1	0	0	1	0	1	1	0	0
639	4	0	0	0	0	1	1	1	0	0	2	NA	1	1	0	NA
640	4	0	0	0	0	1	1	1	0	0	2	NA	1	1	0	NA
641	4	0	0	0	0	1	1	1	0	0	1	0	1	1	0	1
642	4	0	0	0	0	1	1	1	0	0	2	0	1	1	0	1
643	4	0	0	0	0	1	1	1	0	0	4	NA	1	1	0	NA
644	4	0	0	0	0	1	1	1	0	0	1	0	1	1	0	0
645	4	0	0	0	0	1	1	1	0	0	4	NA	1	1	0	NA
646	4	0	0	0	0	1	1	1	0	0	2	NA	1	1	0	NA
647	4	0	0	0	0	1	1	1	0	0	3	0	1	1	0	0
648	4	0	0	0	0	1	1	1	0	0	3	NA	1	1	0	NA
649	4	0	0	0	0	1	1	1	0	0	2	NA	1	1	0	NA
650	4	0	0	0	0	1	1	1	0	0	1	0	1	1	1	1
651	4	0	0	0	0	1	1	1	0	0	1	0	1	1	0	0
652	4	0	0	0	0	1	1	1	0	0	1	0	1	1	0	0
653	4	0	0	0	0	1	1	1	0	0	2	0	1	1	0	1
654	4	0	0	0	0	1	1	1	0	0	3	0	1	1	0	0
655	4	0	0	0	0	1	1	1	0	0	2	0	1	1	0	1
656	4	0	0	0	0	1	1	1	0	0	2	0	1	1	0	0
657	4	0	0	0	0	1	1	1	0	0	2	NA	1	1	0	NA
658	4	0	0	0	0	1	1	1	0	0	2	0	1	1	0	1
659	4	0	0	0	0	1	1	1	0	0	2	0	1	1	0	0
660	4	0	0	0	0	1	1	1	0	0	3	0	1	1	0	0
661	4	0	0	0	0	1	1	1	0	0	1	0	1	1	0	1
662	4	0	0	0	0	1	1	1	0	0	2	0	1	1	0	0
663	4	0	0	0	0	1	1	1	0	0	3	0	1	1	0	1
664	4	0	0	0	0	1	1	1	0	0	3	0	1	1	0	1
665	4	0	0	0	0	1	1	1	0	0	2	0	1	1	0	0
666	4	0	0	0	0	1	1	1	0	0	2	0	1	1	0	0
667	4	0	0	0	0	1	1	1	0	0	2	0	1	1	0	0
668	4	0	0	0	0	1	1	1	0	0	2	0	1	1	0	1
669	4	0	0	0	0	1	1	1	0	0	1	0	1	1	0	1
670	4	0	0	0	0	1	1	1	0	0	2	0	1	1	0	1
671	4	0	0	0	0	1	1	1	0	0	2	0	1	1	0	0
672	4	0	0	0	0	1	1	1	0	0	2	0	1	1	0	0
673	4	0	0	0	0	1	1	1	0	0	2	0	1	1	0	1
674	4	0	0	0	0	1	1	1	0	0	1	0	1	1	0	1
675	4	0	0	0	0	1	1	1	0	0	2	0	1	1	0	0
676	4	0	0	0	0	1	1	1	0	0	1	0	1	1	0	1
677	4	0	0	0	0	1	1	1	0	0	3	0	1	1	0	0
678	4	0	0	0	0	1	1	1	0	0	2	0	1	1	0	1
679	4	0	0	0	0	1	1	1	0	0	2	0	1	1	0	1
680	4	0	0	0	0	1	1	1	0	0	2	1	1	1	0	0
681	4	0	0	0	0	1	1	1	0	0	2	0	1	1	0	1
682	4	0	0	0	0	1	1	1	0	0	1	1	1	1	1	1
683	4	0	0	0	0	1	1	1	0	0	2	0	1	1	0	0
684	4	0	0	0	0	1	1	1	0	0	3	0	1	1	0	0
685	4	0	0	0	0	1	1	1	0	0	2	0	1	1	0	0
686	4	0	0	0	0	1	1	1	0	0	1	0	1	1	0	0
687	4	0	0	0	0	1	1	1	0	0	1	NA	1	1	0	1
688	4	0	0	0	0	1	1	1	0	0	2	0	1	1	1	0
689	4	0	0	0	0	1	1	1	0	0	2	0	1	1	0	0
690	4	0	0	0	0	1	1	1	0	0	3	1	1	1	0	1
691	4	0	0	0	0	1	1	1	0	0	2	0	1	1	0	1
692	4	0	0	0	0	1	1	1	0	0	2	NA	1	1	0	0
693	4	0	0	0	0	1	1	1	0	0	3	0	1	1	0	1
694	4	0	0	0	0	1	1	1	0	0	3	0	1	1	0	0
695	4	0	0	0	0	1	1	1	0	0	2	0	1	1	0	0
696	4	0	0	0	0	1	1	1	0	0	2	0	1	1	0	0
697	4	0	0	0	0	1	1	1	0	0	2	0	1	1	0	1
698	4	0	0	0	0	1	1	1	0	0	2	0	1	1	0	0
699	4	0	0	0	0	1	1	1	0	0	2	0	1	1	0	0
700	4	0	0	0	0	1	1	1	0	0	2	NA	1	1	0	NA
701	4	0	0	0	0	1	1	1	0	0	4	NA	1	1	0	NA
702	4	0	0	0	0	1	1	1	0	0	3	NA	1	1	0	NA
703	4	0	0	0	0	1	1	1	0	0	4	NA	1	1	0	NA
704	4	0	0	0	0	1	1	1	0	0	2	0	1	1	1	1
705	4	0	0	0	0	1	1	1	0	0	3	NA	1	1	0	NA
706	4	0	0	0	0	1	1	1	0	0	3	0	1	1	1	0
707	4	0	0	0	0	1	1	1	0	0	2	0	1	1	0	0
708	4	0	0	0	0	1	1	1	0	0	1	0	1	1	0	0
709	4	0	0	0	0	1	1	1	0	0	3	NA	1	1	0	0
710	4	0	0	0	0	1	1	1	0	0	2	0	1	1	0	0
711	4	0	0	0	0	1	1	1	0	0	2	NA	1	1	0	NA
712	4	0	0	0	0	1	1	1	0	0	3	NA	1	1	0	NA
713	4	0	0	0	0	1	1	1	0	0	4	NA	1	1	0	NA
714	4	0	0	0	0	1	1	1	0	0	3	NA	1	1	0	NA
715	4	0	0	0	0	1	1	1	0	0	3	NA	1	1	0	NA
716	4	0	0	0	0	1	1	1	0	0	2	0	1	1	0	0
717	4	0	0	0	0	1	1	1	0	0	2	0	1	1	0	1
718	4	0	0	0	0	1	1	1	0	0	2	1	1	1	1	0
719	4	0	0	0	0	1	1	1	0	0	2	0	1	1	0	0
720	4	0	0	0	0	1	1	1	0	0	2	0	1	1	0	0
721	4	0	0	0	0	1	1	1	0	0	2	NA	1	1	0	NA
722	4	0	0	0	0	1	1	1	0	0	2	0	1	1	0	0
723	4	0	0	0	0	1	1	1	0	0	2	0	1	1	0	1
724	4	0	0	0	0	1	1	1	0	0	2	0	1	1	0	0
725	4	0	0	0	0	1	1	1	0	0	2	0	1	1	0	1
726	4	0	0	0	0	1	1	1	0	0	2	0	1	1	0	1
727	4	0	0	0	0	1	1	1	0	0	2	0	1	1	0	1
728	4	0	0	0	0	1	1	1	0	0	3	0	1	1	0	0
729	4	0	0	0	0	1	1	1	0	0	2	0	1	1	0	1
730	4	0	0	0	0	1	1	1	0	0	1	0	1	1	0	0
731	4	0	0	0	0	1	1	1	0	0	2	0	1	1	0	0
732	4	0	0	0	0	1	1	1	0	0	1	0	1	1	0	0
733	4	0	0	0	0	1	1	1	0	0	2	0	1	1	0	1
734	4	0	0	0	0	1	1	1	0	0	2	0	1	1	0	0
735	4	0	0	0	0	1	1	1	0	0	2	0	1	1	0	0
736	4	0	0	0	0	1	1	1	0	0	2	0	1	1	0	0
737	4	0	0	0	0	1	1	1	0	0	4	NA	1	1	0	NA
738	4	0	0	0	0	1	1	1	0	0	2	NA	1	1	0	0
739	4	0	0	0	0	1	1	1	0	0	2	NA	1	1	0	NA
740	4	0	0	0	0	1	1	1	0	0	2	0	1	1	0	1
741	4	0	0	0	0	1	1	1	0	0	2	0	1	1	0	0
742	4	0	0	0	0	1	1	1	0	0	2	0	1	1	0	1
743	4	0	0	0	0	1	1	1	0	0	2	0	1	1	0	1
744	4	0	0	0	0	1	1	1	0	0	2	0	1	1	0	0
745	4	0	0	0	0	1	1	1	0	0	2	0	1	1	0	1
746	4	0	0	0	0	1	1	1	0	0	1	0	1	1	0	0
747	4	0	0	0	0	1	1	1	0	0	3	1	1	1	0	1
748	4	0	0	0	0	1	1	1	0	0	1	0	1	1	0	0
749	4	0	0	0	0	1	1	1	0	0	2	0	1	1	0	1
750	4	0	0	0	0	1	1	1	0	0	2	0	1	1	0	1
751	4	0	0	0	0	1	1	1	0	0	2	0	1	1	0	1
752	4	0	0	0	0	1	1	1	0	0	2	0	1	1	0	1
753	4	0	0	0	0	1	1	1	0	0	1	NA	1	1	0	0
754	4	0	0	0	0	1	1	1	0	0	2	NA	1	1	0	1
755	4	0	0	0	0	1	1	1	0	0	2	0	1	1	0	1
756	4	0	0	0	0	1	1	1	0	0	4	0	1	1	0	1
757	10	0	0	0	0	1	1	1	0	1	2	0	1	1	1	1
758	7	0	0	0	0	1	1	1	0	1	2	0	1	1	0	1
759	7	0	0	0	0	1	1	1	0	1	2	0	1	1	0	1
760	7	0	0	0	0	1	1	1	0	1	2	1	1	1	0	1
761	7	0	0	0	0	1	1	1	0	1	2	0	1	1	0	0
762	7	0	0	0	0	1	1	1	0	1	2	1	1	1	0	0
763	4	0	0	0	0	1	1	1	0	1	2	0	1	1	0	0
764	4	0	0	0	0	1	1	1	0	1	3	1	1	1	0	0
765	4	0	0	0	0	1	1	1	0	1	1	0	1	1	0	0
766	4	0	0	0	0	1	1	1	0	1	2	0	1	1	0	1
767	4	0	0	0	0	1	1	1	0	1	2	0	1	1	0	0
768	4	0	0	0	0	1	1	1	0	1	2	0	1	1	0	0
769	4	0	0	0	0	1	1	1	0	1	2	0	1	1	0	1
770	4	0	0	0	0	1	1	1	0	1	2	1	1	1	0	1
771	4	0	0	0	0	1	1	1	0	1	3	0	1	1	0	1
772	4	0	0	0	0	1	1	1	0	1	1	0	1	1	0	0
773	4	0	0	0	0	1	1	1	0	1	2	0	1	1	0	1
774	4	0	0	0	0	1	1	1	0	1	1	0	1	1	0	1
775	4	0	0	0	0	1	1	1	0	1	1	1	1	1	0	0
776	4	0	0	0	0	1	1	1	0	1	2	0	1	1	0	1
777	4	0	0	0	0	1	1	1	0	1	2	0	1	1	0	0
778	4	0	0	0	0	1	1	1	0	1	1	NA	1	1	0	0
779	4	0	0	0	0	1	1	1	0	1	2	0	1	1	0	0
780	4	0	0	0	0	1	1	1	0	1	2	0	1	1	0	1
781	4	0	0	0	0	1	1	1	0	1	1	0	1	1	0	0
782	4	0	0	0	0	1	1	1	0	1	1	0	1	1	0	0
783	4	0	0	0	0	1	1	1	0	1	2	0	1	1	0	1
784	4	0	0	0	0	1	1	1	0	1	2	0	1	1	0	0
785	4	0	0	0	0	1	1	1	0	1	2	0	1	1	0	0
786	4	0	0	0	0	1	1	1	0	1	1	0	1	1	0	0
787	4	0	0	0	0	1	1	1	0	1	2	0	1	1	0	0
788	4	0	0	0	0	1	1	1	0	1	1	1	1	1	0	1
789	4	0	0	0	0	1	1	1	0	1	2	0	1	1	0	0
790	4	0	0	0	0	1	1	1	0	1	2	0	1	1	0	0
791	4	0	0	0	0	1	1	1	0	1	3	0	1	1	0	0
792	4	0	0	0	0	1	1	1	0	1	3	0	1	1	0	0
793	4	0	0	0	0	1	1	1	0	1	2	0	1	1	0	0
794	4	0	0	0	0	1	1	1	0	1	2	0	1	1	0	0
795	4	0	0	0	0	1	1	1	0	1	2	1	1	1	0	0
796	4	0	0	0	0	1	1	1	0	1	2	0	1	1	0	1
797	4	0	0	0	0	1	1	1	0	1	1	0	1	1	0	1
798	4	0	0	0	0	1	1	1	0	1	2	0	1	1	0	0
799	4	0	0	0	0	1	1	1	0	1	1	0	1	1	0	0
800	4	0	0	0	0	1	1	1	0	1	2	0	1	1	0	0
801	4	0	0	0	0	1	1	1	0	1	2	1	1	1	0	0
802	4	0	0	0	0	1	1	1	0	1	1	0	1	1	0	0
803	4	0	0	0	0	1	1	1	0	1	1	0	1	1	0	1
804	4	0	0	0	0	1	1	1	0	1	1	0	1	1	0	1
805	4	0	0	0	0	1	1	1	0	1	2	0	1	1	0	1
806	4	0	0	0	0	1	1	1	0	1	1	1	1	1	0	1
807	4	0	0	0	0	1	1	1	0	1	3	0	1	1	0	0
808	4	0	0	0	0	1	1	1	0	1	3	0	1	1	0	0
809	4	0	0	0	0	1	1	1	0	1	2	0	1	1	0	1
810	4	0	0	0	0	1	1	1	0	1	1	0	1	1	1	1
811	4	0	0	0	0	1	1	1	0	1	2	0	1	1	1	0
812	4	0	0	0	0	1	1	1	0	1	1	0	1	1	1	0
813	4	0	0	0	0	1	1	1	0	1	2	0	1	1	1	1
814	4	0	0	0	0	1	1	1	0	1	2	NA	1	1	0	NA
815	4	0	0	0	0	1	1	1	0	1	4	NA	1	1	0	NA
816	4	0	0	0	0	1	1	1	0	1	2	0	1	1	1	1
817	4	0	0	0	0	1	1	1	0	1	1	1	1	1	1	0
818	4	0	0	0	0	1	1	1	0	1	3	0	1	1	1	1
819	4	0	0	0	0	1	1	1	0	1	2	0	1	1	1	1
820	4	0	0	0	0	1	1	1	0	1	2	0	1	1	1	1
821	4	0	0	0	0	1	1	1	0	1	3	0	1	1	1	0
822	4	0	0	0	0	1	1	1	0	1	4	NA	1	1	0	NA
823	4	0	0	0	0	1	1	1	0	1	3	0	1	1	1	1
824	4	0	0	0	0	1	1	1	0	1	3	NA	1	1	0	NA
825	4	0	0	0	0	1	1	1	0	1	2	0	1	1	1	0
826	4	0	0	0	0	1	1	1	0	1	3	0	1	1	1	1
827	4	0	0	0	0	1	1	1	0	1	3	0	1	1	1	0
828	4	0	0	0	0	1	1	1	0	1	2	NA	1	1	0	NA
829	4	0	0	0	0	1	1	1	0	1	1	0	1	1	0	1
830	4	0	0	0	0	1	1	1	0	1	2	0	1	1	0	1
831	4	0	0	0	0	1	1	1	0	1	1	0	1	1	0	1
832	4	0	0	0	0	1	1	1	0	1	1	0	1	1	0	0
833	4	0	0	0	0	1	1	1	0	1	3	NA	1	1	0	NA
834	4	0	0	0	0	1	1	1	0	1	2	0	1	1	0	1
835	4	0	0	0	0	1	1	1	0	1	2	0	1	1	0	0
836	4	0	0	0	0	1	1	1	0	1	1	0	1	1	0	1
837	4	0	0	0	0	1	1	1	0	1	2	NA	1	1	0	NA
838	4	0	0	0	0	1	1	1	0	1	2	NA	1	1	1	0
839	4	0	0	0	0	1	1	1	0	1	3	NA	1	1	0	NA
840	4	0	0	0	0	1	1	1	0	1	4	NA	1	1	0	NA
841	4	0	0	0	0	1	1	1	0	1	2	0	1	1	0	0
842	4	0	0	0	0	1	1	1	0	1	2	0	1	1	0	1
843	4	0	0	0	0	1	1	1	0	1	1	0	1	1	0	1
844	4	0	0	0	0	1	1	1	0	1	1	0	1	1	0	1
845	4	0	0	0	0	1	1	1	0	1	2	0	1	1	0	0
846	4	0	0	0	0	1	1	1	0	1	1	0	1	1	0	0
847	4	0	0	0	0	1	1	1	0	1	2	0	1	1	0	0
848	4	0	0	0	0	1	1	1	0	1	2	0	1	1	0	1
849	4	0	0	0	0	1	1	1	0	1	2	1	1	1	1	0
850	4	0	0	0	0	1	1	1	0	1	1	0	1	1	0	1
851	4	0	0	0	0	1	1	1	0	1	1	0	1	1	0	0
852	4	0	0	0	0	1	1	1	0	1	1	0	1	1	0	1
853	4	0	0	0	0	1	1	1	0	1	1	0	1	1	0	0
854	4	0	0	0	0	1	1	1	0	1	1	0	1	1	1	0
855	4	0	0	0	0	1	1	1	0	1	1	0	1	1	0	1
856	4	0	0	0	0	1	1	1	0	1	2	0	1	1	0	0
857	4	0	0	0	0	1	1	1	0	1	1	0	1	1	0	0
858	4	0	0	0	0	1	1	1	0	1	1	1	1	1	0	1
859	4	0	0	0	0	1	1	1	0	1	1	0	1	1	0	1
860	4	0	0	0	0	1	1	1	0	1	1	0	1	1	0	1
861	4	0	0	0	0	1	1	1	0	1	4	NA	1	1	0	NA
862	4	0	0	0	0	1	1	1	0	1	2	NA	1	1	0	NA
863	4	0	0	0	0	1	1	1	0	1	2	NA	1	1	0	NA
864	4	0	0	0	0	1	1	1	0	1	2	0	1	1	0	1
865	4	0	0	0	0	1	1	1	0	1	3	0	1	1	1	1
866	4	0	0	0	0	1	1	1	0	1	2	0	1	1	0	0
867	4	0	0	0	0	1	1	1	0	1	2	0	1	1	0	1
868	4	0	0	0	0	1	1	1	0	1	2	0	1	1	0	1
869	4	0	0	0	0	1	1	1	0	1	2	NA	1	1	0	NA
870	4	0	0	0	0	1	1	1	0	1	3	NA	1	1	0	NA
871	4	0	0	0	0	1	1	1	0	1	3	NA	1	1	0	NA
872	4	0	0	0	0	1	1	1	0	1	4	NA	1	1	0	NA
873	4	0	0	0	0	1	1	1	0	1	4	NA	1	1	0	NA
874	4	0	0	0	0	1	1	1	0	1	2	0	1	1	0	1
875	4	0	0	0	0	1	1	1	0	1	4	NA	1	1	0	NA
876	4	0	0	0	0	1	1	1	0	1	4	NA	1	1	0	NA
877	4	0	0	0	0	1	1	1	0	1	2	0	1	1	0	1
878	4	0	0	0	0	1	1	1	0	1	2	0	1	1	1	1
879	4	0	0	0	0	1	1	1	0	1	1	0	1	1	0	1
880	4	0	0	0	0	1	1	1	0	1	1	0	1	1	0	1
881	4	0	0	0	0	1	1	1	0	1	3	NA	1	1	0	NA
882	4	0	0	0	0	1	1	1	0	1	3	NA	1	1	0	NA
883	4	0	0	0	0	1	1	1	0	1	2	0	1	1	0	1
884	4	0	0	0	0	1	1	1	0	1	2	NA	1	1	0	0
885	4	0	0	0	0	1	1	1	0	1	1	0	1	1	0	0
886	4	0	0	0	0	1	1	1	0	1	2	0	1	1	0	1
887	4	0	0	0	0	1	1	1	0	1	2	0	1	1	0	1
888	4	0	0	0	0	1	1	1	0	1	2	0	1	1	0	0
889	4	0	0	0	0	1	1	1	0	1	1	0	1	1	0	1
890	4	0	0	0	0	1	1	1	0	1	1	0	1	1	0	0
891	4	0	0	0	0	1	1	1	0	1	2	0	1	1	0	1
892	4	0	0	0	0	1	1	1	0	1	2	0	1	1	0	1
893	4	0	0	0	0	1	1	1	0	1	2	0	1	1	0	0
894	4	0	0	0	0	1	1	1	0	1	3	0	1	1	0	1
895	4	0	0	0	0	1	1	1	0	1	2	0	1	1	0	1
896	4	0	0	0	0	1	1	1	0	1	1	0	1	1	1	1
897	4	0	0	0	0	1	1	1	0	1	3	0	1	1	0	1
898	4	0	0	0	0	1	1	1	0	1	2	0	1	1	0	1
899	4	0	0	0	0	1	1	1	0	1	1	0	1	1	0	0
900	4	0	0	0	0	1	1	1	0	1	2	0	1	1	0	0
901	4	0	0	0	0	1	1	1	0	1	1	0	1	1	0	1
902	4	0	0	0	0	1	1	1	0	1	2	0	1	1	0	0
903	4	0	0	0	0	1	1	1	0	1	2	0	1	1	0	1
904	4	0	0	0	0	1	1	1	0	1	2	0	1	1	0	0
905	4	0	0	0	0	1	1	1	0	1	2	0	1	1	0	1
906	4	0	0	0	0	1	1	1	0	1	3	NA	1	1	0	NA
907	4	0	0	0	0	1	1	1	0	1	2	NA	1	1	0	NA
908	4	0	0	0	0	1	1	1	0	1	1	0	1	1	0	0
909	4	0	0	0	0	1	1	1	0	1	4	NA	1	1	0	NA
910	4	0	0	0	0	1	1	1	0	1	4	NA	1	1	0	NA
911	4	0	0	0	0	1	1	1	0	1	4	NA	1	1	0	NA
912	4	0	0	0	0	1	1	1	0	1	3	NA	1	1	0	NA
913	4	0	0	0	0	1	1	1	0	1	2	0	1	1	0	1
914	4	0	0	0	0	1	1	1	0	1	2	0	1	1	0	0
915	4	0	0	0	0	1	1	1	0	1	2	0	1	1	0	1
916	4	0	0	0	0	1	1	1	0	1	2	0	1	1	0	1
917	4	0	0	0	0	1	1	1	0	1	2	0	1	1	0	1
918	4	0	0	0	0	1	1	1	0	1	1	0	1	1	1	0
919	4	0	0	0	0	1	1	1	0	1	2	0	1	1	1	1
920	4	0	0	0	0	1	1	1	0	1	2	1	1	1	0	0
921	4	0	0	0	0	1	1	1	0	1	3	0	1	1	0	0
922	4	0	0	0	0	1	1	1	0	1	2	0	1	1	0	1
923	4	0	0	0	0	1	1	1	0	1	2	0	1	1	1	0
924	4	0	0	0	0	1	1	1	0	1	1	1	1	1	0	0
925	4	0	0	0	0	1	1	1	0	1	2	NA	1	1	0	1
926	4	0	0	0	0	1	1	1	0	1	1	NA	1	1	0	1
927	4	0	0	0	0	1	1	1	0	1	2	0	1	1	0	1
928	4	0	0	0	0	1	1	1	0	1	2	0	1	1	0	1
929	4	0	0	0	0	1	1	1	0	1	2	0	1	1	0	0
930	4	0	0	0	0	1	1	1	0	1	2	0	1	1	0	0
931	4	0	0	0	0	1	1	1	0	1	2	0	1	1	0	1
932	4	0	0	0	0	1	1	1	0	1	1	0	1	1	0	0
933	4	0	0	0	0	1	1	1	0	1	1	1	1	1	0	0
934	4	0	0	0	0	1	1	1	0	1	2	1	1	1	0	0
935	4	0	0	0	0	1	1	1	0	1	1	1	1	1	0	1
936	4	0	0	0	0	1	1	1	0	1	2	0	1	1	0	1
937	4	0	0	0	0	1	1	1	0	1	2	0	1	1	0	0
938	4	0	0	0	0	1	1	1	0	1	2	0	1	1	0	1
939	4	1	0	0	0	1	0	1	0	1	2	0	1	1	0	1
940	4	1	0	0	0	1	0	1	0	1	4	NA	1	1	0	NA
941	4	1	0	0	0	1	0	1	0	0	3	0	1	3	0	0
942	4	1	0	0	0	1	0	1	0	1	4	0	1	3	0	1
943	4	1	0	0	0	1	0	1	0	1	4	0	1	3	0	1
944	4	1	0	0	0	1	0	1	0	1	2	0	1	3	0	0
945	4	1	0	0	0	1	0	1	0	0	3	0	1	2	0	0
946	4	1	0	0	0	1	0	1	0	0	4	0	1	2	0	1
947	7	1	0	0	0	1	0	1	0	1	2	1	1	2	0	0
948	4	1	0	0	0	1	0	1	0	1	2	0	1	2	1	1
949	4	1	0	0	0	1	0	1	0	1	4	0	1	2	0	1
950	4	1	0	0	0	1	0	1	0	1	2	0	1	2	0	0
951	4	1	0	0	0	1	0	1	0	1	3	0	1	2	0	0
952	10	1	0	0	0	1	0	1	0	0	1	0	1	1	1	0
953	4	1	0	0	0	1	0	1	0	0	1	0	1	1	0	1
954	4	1	0	0	0	1	0	1	0	0	2	0	1	1	0	0
955	4	1	0	0	0	1	0	1	0	0	2	0	1	1	0	1
956	4	1	0	0	0	1	0	1	0	0	2	1	1	1	0	1
957	4	1	0	0	0	1	0	1	0	0	2	0	1	1	0	0
958	4	1	0	0	0	1	0	1	0	0	2	0	1	1	0	1
959	4	1	0	0	0	1	0	1	0	1	2	0	1	1	1	1
960	4	1	0	0	0	1	0	1	0	1	2	0	1	1	1	1
961	4	1	0	0	0	1	0	1	0	1	1	NA	1	1	0	NA
962	4	1	0	0	0	1	0	1	0	1	1	0	1	1	0	1
963	4	1	0	0	0	1	0	1	0	1	1	0	1	1	0	0
964	4	1	0	0	0	1	0	1	0	1	3	NA	1	1	0	NA
965	4	0	0	0	0	1	0	1	0	0	1	0	1	1	0	0
966	4	0	0	0	0	1	0	1	0	0	3	0	1	1	0	0
967	4	0	0	0	0	1	0	1	0	0	3	0	1	3	0	0
968	4	0	0	0	0	1	0	1	0	0	2	0	1	3	0	1
969	4	0	0	0	0	1	0	1	0	0	5	NA	1	3	0	1
970	4	0	0	0	0	1	0	1	0	0	2	0	1	3	0	0
971	4	0	0	0	0	1	0	1	0	0	4	1	1	3	0	0
972	4	0	0	0	0	1	0	1	0	0	5	1	1	3	0	1
973	4	0	0	0	0	1	0	1	0	0	2	NA	1	3	0	0
974	4	0	0	0	0	1	0	1	0	0	3	0	1	3	1	0
975	4	0	0	0	0	1	0	1	0	0	3	0	1	3	0	1
976	4	0	0	0	0	1	0	1	0	1	3	0	1	3	0	0
977	4	0	0	0	0	1	0	1	0	1	3	0	1	3	0	0
978	4	0	0	0	0	1	0	1	0	1	3	0	1	3	0	0
979	4	0	0	0	0	1	0	1	0	1	3	0	1	3	0	1
980	4	0	0	0	0	1	0	1	0	1	4	1	1	3	0	1
981	4	0	0	0	0	1	0	1	0	1	2	1	1	3	1	1
982	4	0	0	0	0	1	0	1	0	1	4	1	1	3	1	0
983	4	0	0	0	0	1	0	1	0	1	3	0	1	3	0	0
984	4	0	0	0	0	1	0	1	0	1	2	1	1	3	0	1
985	4	0	0	0	0	1	0	1	0	1	4	1	1	3	0	1
986	4	0	0	0	0	1	0	1	0	1	5	NA	1	3	0	1
987	4	0	0	0	0	1	0	1	0	1	3	0	1	3	0	0
988	4	0	0	0	0	1	0	1	0	1	2	1	1	3	0	1
989	4	0	0	0	0	1	0	1	0	1	4	1	1	3	0	1
990	4	0	0	0	0	1	0	1	0	1	3	1	1	3	0	1
991	10	0	0	0	0	1	0	1	0	0	4	0	1	2	0	0
992	10	0	0	0	0	1	0	1	0	0	2	0	1	2	0	0
993	7	0	0	0	0	1	0	1	0	0	2	0	1	2	0	1
994	4	0	0	0	0	1	0	1	0	0	3	0	1	2	0	0
995	4	0	0	0	0	1	0	1	0	0	2	0	1	2	0	0
996	4	0	0	0	0	1	0	1	0	0	2	0	1	2	0	0
997	4	0	0	0	0	1	0	1	0	0	2	0	1	2	0	1
998	4	0	0	0	0	1	0	1	0	0	2	0	1	2	0	1
999	4	0	0	0	0	1	0	1	0	0	5	0	1	2	0	0
1000	4	0	0	0	0	1	0	1	0	0	3	0	1	2	0	1
1001	4	0	0	0	0	1	0	1	0	0	2	0	1	2	0	0
1002	10	0	0	0	0	1	0	1	0	1	3	0	1	2	0	0
1003	4	0	0	0	0	1	0	1	0	1	2	0	1	2	0	1
1004	4	0	0	0	0	1	0	1	0	1	2	0	1	2	0	1
1005	4	0	0	0	0	1	0	1	0	1	2	0	1	2	0	0
1006	4	0	0	0	0	1	0	1	0	1	2	0	1	2	0	1
1007	4	0	0	0	0	1	0	1	0	1	2	0	1	2	0	1
1008	4	0	0	0	0	1	0	1	0	1	2	0	1	2	0	1
1009	4	0	0	0	0	1	0	1	0	1	2	0	1	2	0	0
1010	4	0	0	0	0	1	0	1	0	1	3	0	1	2	1	0
1011	4	0	0	0	0	1	0	1	0	1	3	0	1	2	1	0
1012	4	0	0	0	0	1	0	1	0	1	2	0	1	2	0	0
1013	4	0	0	0	0	1	0	1	0	1	2	0	1	2	0	0
1014	4	0	0	0	0	1	0	1	0	1	2	0	1	2	0	1
1015	4	0	0	0	0	1	0	1	0	1	2	0	1	2	0	0
1016	4	0	0	0	0	1	0	1	0	1	2	0	1	2	0	1
1017	4	0	0	0	0	1	0	1	0	1	2	0	1	2	0	0
1018	4	0	0	0	0	1	0	1	0	1	2	0	1	2	0	0
1019	4	0	0	0	0	1	0	1	0	1	2	0	1	2	0	0
1020	4	0	0	0	0	1	0	1	0	1	2	0	1	2	0	0
1021	4	0	0	0	0	1	0	1	0	1	2	0	1	2	0	0
1022	4	0	0	0	0	1	0	1	0	1	3	0	1	2	0	0
1023	4	0	0	0	0	1	0	1	0	1	2	0	1	2	0	1
1024	4	0	0	0	0	1	0	1	0	1	2	0	1	2	0	0
1025	4	0	0	0	0	1	0	1	0	1	2	0	1	2	0	0
1026	4	0	0	0	0	1	0	1	0	1	2	0	1	2	0	1
1027	10	0	0	0	0	1	0	1	0	0	2	0	1	1	0	0
1028	10	0	0	0	0	1	0	1	0	0	2	0	1	1	0	0
1029	10	0	0	0	0	1	0	1	0	0	2	0	1	1	0	0
1030	10	0	0	0	0	1	0	1	0	0	1	0	1	1	0	1
1031	7	0	0	0	0	1	0	1	0	0	3	0	1	1	0	0
1032	4	0	0	0	0	1	0	1	0	0	3	NA	1	1	0	NA
1033	4	0	0	0	0	1	0	1	0	0	2	0	1	1	0	0
1034	4	0	0	0	0	1	0	1	0	0	2	0	1	1	0	1
1035	4	0	0	0	0	1	0	1	0	0	2	0	1	1	0	0
1036	4	0	0	0	0	1	0	1	0	0	2	0	1	1	0	0
1037	4	0	0	0	0	1	0	1	0	0	1	0	1	1	0	0
1038	4	0	0	0	0	1	0	1	0	0	2	0	1	1	0	0
1039	4	0	0	0	0	1	0	1	0	0	2	0	1	1	0	0
1040	4	0	0	0	0	1	0	1	0	0	2	NA	1	1	0	NA
1041	4	0	0	0	0	1	0	1	0	0	2	NA	1	1	0	NA
1042	4	0	0	0	0	1	0	1	0	0	3	0	1	1	0	0
1043	4	0	0	0	0	1	0	1	0	0	1	0	1	1	0	0
1044	4	0	0	0	0	1	0	1	0	0	2	0	1	1	0	0
1045	4	0	0	0	0	1	0	1	0	0	2	0	1	1	0	0
1046	4	0	0	0	0	1	0	1	0	0	2	0	1	1	0	0
1047	4	0	0	0	0	1	0	1	0	0	2	0	1	1	0	0
1048	4	0	0	0	0	1	0	1	0	0	2	0	1	1	0	0
1049	4	0	0	0	0	1	0	1	0	0	5	1	1	1	0	0
1050	4	0	0	0	0	1	0	1	0	0	2	0	1	1	0	1
1051	4	0	0	0	0	1	0	1	0	0	2	0	1	1	0	1
1052	10	0	0	0	0	1	0	1	0	1	3	0	1	1	0	0
1053	7	0	0	0	0	1	0	1	0	1	2	1	1	1	0	1
1054	4	0	0	0	0	1	0	1	0	1	2	0	1	1	0	1
1055	4	0	0	0	0	1	0	1	0	1	2	0	1	1	0	1
1056	4	0	0	0	0	1	0	1	0	1	2	0	1	1	0	1
1057	4	0	0	0	0	1	0	1	0	1	2	0	1	1	0	0
1058	4	0	0	0	0	1	0	1	0	1	1	0	1	1	0	0
1059	4	0	0	0	0	1	0	1	0	1	2	1	1	1	0	1
1060	4	0	0	0	0	1	0	1	0	1	1	0	1	1	0	1
1061	4	0	0	0	0	1	0	1	0	1	2	0	1	1	0	0
1062	4	0	0	0	0	1	0	1	0	1	2	0	1	1	1	0
1063	4	0	0	0	0	1	0	1	0	1	1	0	1	1	1	0
1064	4	0	0	0	0	1	0	1	0	1	2	0	1	1	1	1
1065	4	0	0	0	0	1	0	1	0	1	1	0	1	1	1	1
1066	4	0	0	0	0	1	0	1	0	1	2	0	1	1	1	1
1067	4	0	0	0	0	1	0	1	0	1	2	0	1	1	1	0
1068	4	0	0	0	0	1	0	1	0	1	2	0	1	1	1	0
1069	4	0	0	0	0	1	0	1	0	1	2	0	1	1	1	0
1070	4	0	0	0	0	1	0	1	0	1	2	0	1	1	0	1
1071	4	0	0	0	0	1	0	1	0	1	2	0	1	1	0	0
1072	4	0	0	0	0	1	0	1	0	1	2	0	1	1	0	0
1073	4	0	0	0	0	1	0	1	0	1	2	0	1	1	0	1
1074	4	0	0	0	0	1	0	1	0	1	1	0	1	1	0	0
1075	4	0	0	0	0	1	0	1	0	1	1	0	1	1	0	0
1076	4	0	0	0	0	1	0	1	0	1	1	0	1	1	0	1
1077	4	0	0	0	0	1	0	1	0	1	2	0	1	1	1	0
1078	4	0	0	0	0	1	0	1	0	1	2	0	1	1	0	0
1079	4	0	0	0	0	1	0	1	0	1	2	0	1	1	0	1
1080	4	0	0	0	0	1	0	1	0	1	2	0	1	1	0	1
1081	4	0	0	0	0	1	0	1	0	1	1	0	1	1	0	0
1082	4	0	0	0	0	1	0	1	0	1	3	NA	1	1	0	NA
1083	4	0	0	0	0	1	0	1	0	1	2	0	1	1	0	0
1084	4	0	0	0	0	1	0	1	0	1	1	0	1	1	0	1
1085	4	0	0	0	0	1	0	1	0	1	2	0	1	1	0	1
1086	4	0	0	0	0	1	0	1	0	1	1	0	1	1	0	1
1087	4	0	0	0	0	1	0	1	0	1	3	0	1	1	0	1
1088	4	0	0	0	0	1	0	1	0	1	4	NA	1	1	0	NA
1089	4	0	0	0	0	1	0	1	0	1	4	NA	1	1	0	0
1090	4	0	0	0	0	1	0	1	0	1	3	0	1	1	0	1
1091	4	0	0	0	0	1	0	1	0	1	2	0	1	1	0	0
1092	4	0	0	0	0	1	0	1	0	1	1	0	1	1	0	1
1093	4	0	0	0	0	1	0	1	0	1	2	NA	1	1	0	NA
1094	4	0	0	0	0	1	0	1	0	1	2	0	1	1	1	0
1095	4	0	0	0	0	1	0	1	0	1	2	0	1	1	0	0
1096	7	1	0	0	0	1	1	0	1	0	2	1	1	2	0	0
1097	7	1	0	0	0	1	1	0	1	0	2	NA	1	1	0	NA
1098	7	1	0	0	0	1	1	0	1	0	1	0	1	1	0	1
1099	7	0	0	1	0	1	1	0	0	1	1	0	1	1	0	1
1100	10	0	0	0	0	1	1	0	1	0	3	0	1	2	0	0
1101	7	0	0	0	0	1	1	0	1	0	2	0	1	2	0	0
1102	7	0	0	0	0	1	1	0	1	0	2	0	1	1	0	1
1103	7	0	0	0	0	1	1	0	1	0	2	1	1	1	0	1
1104	7	0	0	0	0	1	1	0	1	0	1	0	1	1	1	0
1105	10	0	0	0	0	1	1	0	1	1	1	0	1	1	0	1
1106	4	0	0	0	0	1	1	0	1	1	2	0	1	1	0	0
1107	10	0	0	1	0	1	1	0	0	0	2	0	1	3	0	0
1108	10	0	0	1	0	1	1	0	0	0	3	0	1	3	0	0
1109	10	0	0	1	0	1	1	0	0	0	3	0	1	3	0	0
1110	10	0	0	1	0	1	1	0	0	0	2	0	1	2	0	1
1111	10	0	0	1	0	1	1	0	0	0	2	0	1	2	0	1
1112	10	0	0	1	0	1	1	0	0	0	3	0	1	2	0	0
1113	10	0	0	1	0	1	1	0	0	0	2	0	1	2	0	0
1114	4	0	0	1	0	1	1	0	0	1	2	0	1	2	1	1
1115	10	0	0	1	0	1	1	0	0	0	2	0	1	1	0	0
1116	10	0	0	1	0	1	1	0	0	0	3	0	1	1	0	0
1117	10	0	0	1	0	1	1	0	0	0	1	0	1	1	1	0
1118	10	0	0	1	0	1	1	0	0	0	2	0	1	1	0	0
1119	10	0	0	1	0	1	1	0	0	0	2	NA	1	1	0	NA
1120	10	0	0	1	0	1	1	0	0	0	1	0	1	1	0	0
1121	10	0	0	1	0	1	1	0	0	0	3	NA	1	1	1	1
1122	7	1	0	0	0	1	1	1	1	0	4	1	1	3	0	0
1123	7	1	0	0	0	1	1	1	1	1	2	1	1	2	0	1
1124	7	1	0	0	0	1	1	1	1	1	2	0	1	2	0	0
1125	7	1	0	0	0	1	1	1	1	1	2	1	1	2	0	0
1126	7	1	0	0	0	1	1	1	1	0	2	1	1	1	0	0
1127	7	1	0	0	0	1	1	1	1	0	1	0	1	1	0	0
1128	7	1	0	0	0	1	1	1	1	1	1	NA	1	1	0	0
1129	7	1	0	0	0	1	1	1	1	1	1	NA	1	1	1	0
1130	7	1	0	1	0	1	1	1	0	1	2	0	1	3	0	1
1131	7	1	0	1	0	1	1	1	0	1	4	1	1	3	0	1
1132	7	1	0	1	0	1	1	1	0	0	2	0	1	2	0	0
1133	7	1	0	1	0	1	1	1	0	1	2	1	1	2	0	1
1134	7	1	0	1	0	1	1	1	0	1	2	0	1	2	0	1
1135	10	1	0	1	0	1	1	1	0	0	2	NA	1	1	0	0
1136	7	1	0	1	0	1	1	1	0	1	2	0	1	1	0	0
1137	7	1	0	0	0	0	1	0	0	0	2	0	1	1	0	1
1138	10	0	0	0	0	1	0	0	1	1	1	0	1	1	0	0
1139	4	0	0	0	0	1	0	0	1	1	3	0	1	1	0	1
1140	7	1	0	0	0	1	1	1	1	0	3	1	1	3	0	0
1141	7	1	0	0	0	1	1	1	1	0	2	1	1	3	0	0
1142	7	1	0	0	0	1	1	1	1	0	3	0	1	3	0	0
1143	7	1	0	0	0	1	1	1	1	0	2	0	1	3	0	1
1144	7	1	0	0	0	1	1	1	1	0	4	1	1	3	0	1
1145	7	1	0	0	0	1	1	1	1	0	2	0	1	3	0	1
1146	7	1	0	0	0	1	1	1	1	0	4	1	1	3	0	0
1147	7	1	0	0	0	1	1	1	1	0	4	1	1	3	0	1
1148	7	1	0	0	0	1	1	1	1	0	4	1	1	3	0	1
1149	7	1	0	0	0	1	1	1	1	0	2	1	1	3	0	1
1150	7	1	0	0	0	1	1	1	1	0	2	1	1	3	0	1
1151	7	1	0	0	0	1	1	1	1	0	3	0	1	3	0	0
1152	7	1	0	0	0	1	1	1	1	0	4	0	1	3	0	0
1153	7	1	0	0	0	1	1	1	1	0	2	1	1	3	0	0
1154	7	1	0	0	0	1	1	1	1	0	3	1	1	3	0	0
1155	7	1	0	0	0	1	1	1	1	0	4	1	1	3	0	0
1156	7	1	0	0	0	1	1	1	1	0	2	1	1	3	0	1
1157	7	1	0	0	0	1	1	1	1	0	2	0	1	3	0	1
1158	7	1	0	0	0	1	1	1	1	0	3	0	1	3	0	0
1159	7	1	0	0	0	1	1	1	1	1	5	1	1	3	0	0
1160	7	1	0	0	0	1	1	1	1	1	4	1	1	3	0	1
1161	7	1	0	0	0	1	1	1	1	1	2	1	1	3	0	1
1162	7	1	0	0	0	1	1	1	1	1	2	1	1	3	0	0
1163	7	1	0	0	0	1	1	1	1	1	4	1	1	3	0	1
1164	7	1	0	0	0	1	1	1	1	0	2	0	1	2	0	0
1165	7	1	0	0	0	1	1	1	1	0	2	1	1	2	0	0
1166	7	1	0	0	0	1	1	1	1	0	2	0	1	2	0	1
1167	7	1	0	0	0	1	1	1	1	0	2	0	1	2	0	0
1168	7	1	0	0	0	1	1	1	1	0	2	0	1	2	1	1
1169	7	1	0	0	0	1	1	1	1	0	2	0	1	2	1	0
1170	7	1	0	0	0	1	1	1	1	0	2	1	1	2	0	1
1171	7	1	0	0	0	1	1	1	1	0	4	0	1	2	0	1
1172	7	1	0	0	0	1	1	1	1	0	3	1	1	2	0	0
1173	7	1	0	0	0	1	1	1	1	0	3	0	1	2	0	1
1174	7	1	0	0	0	1	1	1	1	0	3	1	1	2	0	0
1175	7	1	0	0	0	1	1	1	1	0	3	1	1	2	0	0
1176	7	1	0	0	0	1	1	1	1	0	2	1	1	2	1	0
1177	7	1	0	0	0	1	1	1	1	0	2	1	1	2	1	1
1178	7	1	0	0	0	1	1	1	1	0	3	1	1	2	0	0
1179	7	1	0	0	0	1	1	1	1	0	4	1	1	2	0	0
1180	7	1	0	0	0	1	1	1	1	0	4	0	1	2	0	0
1181	7	1	0	0	0	1	1	1	1	0	2	1	1	2	0	0
1182	7	1	0	0	0	1	1	1	1	0	2	0	1	2	0	1
1183	7	1	0	0	0	1	1	1	1	0	2	1	1	2	0	0
1184	7	1	0	0	0	1	1	1	1	0	2	NA	1	2	0	0
1185	7	1	0	0	0	1	1	1	1	0	3	1	1	2	0	0
1186	7	1	0	0	0	1	1	1	1	0	2	0	1	2	0	0
1187	7	1	0	0	0	1	1	1	1	0	2	0	1	2	0	0
1188	7	1	0	0	0	1	1	1	1	0	2	1	1	2	0	0
1189	7	1	0	0	0	1	1	1	1	0	2	1	1	2	1	0
1190	10	1	0	0	0	1	1	1	1	1	2	0	1	2	0	1
1191	10	1	0	0	0	1	1	1	1	1	3	0	1	2	0	0
1192	7	1	0	0	0	1	1	1	1	1	5	0	1	2	0	0
1193	7	1	0	0	0	1	1	1	1	1	2	0	1	2	0	1
1194	7	1	0	0	0	1	1	1	1	1	3	1	1	2	0	1
1195	7	1	0	0	0	1	1	1	1	1	3	0	1	2	0	0
1196	7	1	0	0	0	1	1	1	1	1	3	0	1	2	0	0
1197	7	1	0	0	0	1	1	1	1	1	2	1	1	2	1	0
1198	7	1	0	0	0	1	1	1	1	1	2	0	1	2	0	1
1199	7	1	0	0	0	1	1	1	1	1	2	0	1	2	0	0
1200	7	1	0	0	0	1	1	1	1	1	3	1	1	2	0	0
1201	7	1	0	0	0	1	1	1	1	1	3	1	1	2	0	1
1202	7	1	0	0	0	1	1	1	1	1	3	0	1	2	0	0
1203	7	1	0	0	0	1	1	1	1	1	2	0	1	2	0	0
1204	7	1	0	0	0	1	1	1	1	1	3	1	1	2	0	1
1205	7	1	0	0	0	1	1	1	1	1	2	1	1	2	0	1
1206	7	1	0	0	0	1	1	1	1	0	1	0	1	1	0	1
1207	7	1	0	0	0	1	1	1	1	0	2	0	1	1	0	0
1208	7	1	0	0	0	1	1	1	1	0	2	0	1	1	0	1
1209	7	1	0	0	0	1	1	1	1	0	2	1	1	1	1	0
1210	7	1	0	0	0	1	1	1	1	0	2	1	1	1	1	1
1211	7	1	0	0	0	1	1	1	1	0	2	0	1	1	1	1
1212	7	1	0	0	0	1	1	1	1	0	2	NA	1	1	0	NA
1213	7	1	0	0	0	1	1	1	1	0	2	NA	1	1	0	NA
1214	7	1	0	0	0	1	1	1	1	0	2	NA	1	1	0	NA
1215	7	1	0	0	0	1	1	1	1	0	2	0	1	1	0	1
1216	7	1	0	0	0	1	1	1	1	0	2	0	1	1	0	1
1217	7	1	0	0	0	1	1	1	1	0	2	0	1	1	0	0
1218	7	1	0	0	0	1	1	1	1	0	2	0	1	1	0	1
1219	7	1	0	0	0	1	1	1	1	0	3	NA	1	1	0	NA
1220	7	1	0	0	0	1	1	1	1	0	2	0	1	1	0	1
1221	7	1	0	0	0	1	1	1	1	0	2	0	1	1	0	1
1222	7	1	0	0	0	1	1	1	1	0	2	0	1	1	0	1
1223	7	1	0	0	0	1	1	1	1	0	2	0	1	1	0	0
1224	7	1	0	0	0	1	1	1	1	0	1	1	1	1	0	0
1225	7	1	0	0	0	1	1	1	1	0	3	0	1	1	0	1
1226	7	1	0	0	0	1	1	1	1	0	1	0	1	1	0	0
1227	7	1	0	0	0	1	1	1	1	0	3	1	1	1	0	1
1228	7	1	0	0	0	1	1	1	1	0	2	0	1	1	0	0
1229	7	1	0	0	0	1	1	1	1	0	3	1	1	1	1	0
1230	7	1	0	0	0	1	1	1	1	0	1	1	1	1	0	0
1231	7	1	0	0	0	1	1	1	1	0	2	1	1	1	0	0
1232	7	1	0	0	0	1	1	1	1	0	2	0	1	1	0	0
1233	7	1	0	0	0	1	1	1	1	0	2	NA	1	1	0	NA
1234	7	1	0	0	0	1	1	1	1	0	2	0	1	1	0	0
1235	7	1	0	0	0	1	1	1	1	0	2	0	1	1	0	1
1236	7	1	0	0	0	1	1	1	1	0	2	0	1	1	0	0
1237	7	1	0	0	0	1	1	1	1	0	2	1	1	1	0	1
1238	7	1	0	0	0	1	1	1	1	0	2	0	1	1	1	1
1239	7	1	0	0	0	1	1	1	1	0	2	0	1	1	0	1
1240	7	1	0	0	0	1	1	1	1	0	1	1	1	1	0	1
1241	7	1	0	0	0	1	1	1	1	0	2	1	1	1	0	1
1242	7	1	0	0	0	1	1	1	1	0	2	NA	1	1	0	NA
1243	7	1	0	0	0	1	1	1	1	0	2	1	1	1	0	0
1244	7	1	0	0	0	1	1	1	1	0	2	1	1	1	0	0
1245	7	1	0	0	0	1	1	1	1	0	2	0	1	1	0	0
1246	7	1	0	0	0	1	1	1	1	0	2	NA	1	1	0	0
1247	7	1	0	0	0	1	1	1	1	0	2	1	1	1	1	0
1248	7	1	0	0	0	1	1	1	1	0	2	0	1	1	0	0
1249	7	1	0	0	0	1	1	1	1	0	2	0	1	1	0	1
1250	7	1	0	0	0	1	1	1	1	0	1	1	1	1	0	1
1251	7	1	0	0	0	1	1	1	1	0	2	1	1	1	0	0
1252	7	1	0	0	0	1	1	1	1	0	2	0	1	1	1	0
1253	7	1	0	0	0	1	1	1	1	0	2	1	1	1	1	1
1254	7	1	0	0	0	1	1	1	1	0	2	0	1	1	0	1
1255	7	1	0	0	0	1	1	1	1	0	2	1	1	1	0	0
1256	7	1	0	0	0	1	1	1	1	0	1	1	1	1	0	0
1257	7	1	0	0	0	1	1	1	1	0	2	1	1	1	0	1
1258	7	1	0	0	0	1	1	1	1	0	2	1	1	1	0	1
1259	7	1	0	0	0	1	1	1	1	0	2	0	1	1	0	0
1260	7	1	0	0	0	1	1	1	1	0	1	0	1	1	1	1
1261	7	1	0	0	0	1	1	1	1	0	2	0	1	1	0	0
1262	7	1	0	0	0	1	1	1	1	0	2	1	1	1	0	0
1263	7	1	0	0	0	1	1	1	1	0	2	1	1	1	0	0
1264	7	1	0	0	0	1	1	1	1	0	2	1	1	1	1	1
1265	7	1	0	0	0	1	1	1	1	0	3	0	1	1	0	0
1266	7	1	0	0	0	1	1	1	1	0	1	0	1	1	0	0
1267	7	1	0	0	0	1	1	1	1	0	2	0	1	1	0	0
1268	7	1	0	0	0	1	1	1	1	0	2	0	1	1	0	1
1269	7	1	0	0	0	1	1	1	1	0	1	1	1	1	0	1
1270	7	1	0	0	0	1	1	1	1	0	2	1	1	1	1	1
1271	7	1	0	0	0	1	1	1	1	0	4	NA	1	1	0	NA
1272	7	1	0	0	0	1	1	1	1	0	2	1	1	1	0	1
1273	7	1	0	0	0	1	1	1	1	0	2	0	1	1	0	0
1274	7	1	0	0	0	1	1	1	1	0	1	1	1	1	0	0
1275	7	1	0	0	0	1	1	1	1	0	3	1	1	1	0	1
1276	7	1	0	0	0	1	1	1	1	0	2	1	1	1	0	0
1277	7	1	0	0	0	1	1	1	1	0	1	1	1	1	0	1
1278	7	1	0	0	0	1	1	1	1	0	2	1	1	1	1	0
1279	7	1	0	0	0	1	1	1	1	0	1	1	1	1	0	0
1280	7	1	0	0	0	1	1	1	1	0	2	0	1	1	0	0
1281	7	1	0	0	0	1	1	1	1	0	2	0	1	1	0	0
1282	7	1	0	0	0	1	1	1	1	0	1	0	1	1	0	1
1283	7	1	0	0	0	1	1	1	1	0	2	1	1	1	0	1
1284	7	1	0	0	0	1	1	1	1	0	2	0	1	1	0	1
1285	7	1	0	0	0	1	1	1	1	0	2	0	1	1	0	1
1286	7	1	0	0	0	1	1	1	1	0	2	0	1	1	0	0
1287	7	1	0	0	0	1	1	1	1	0	2	0	1	1	1	0
1288	7	1	0	0	0	1	1	1	1	0	2	0	1	1	0	0
1289	7	1	0	0	0	1	1	1	1	0	1	1	1	1	0	1
1290	7	1	0	0	0	1	1	1	1	0	1	1	1	1	1	0
1291	7	1	0	0	0	1	1	1	1	0	2	0	1	1	0	1
1292	7	1	0	0	0	1	1	1	1	0	2	0	1	1	0	0
1293	7	1	0	0	0	1	1	1	1	0	2	0	1	1	1	0
1294	7	1	0	0	0	1	1	1	1	0	1	NA	1	1	0	1
1295	7	1	0	0	0	1	1	1	1	0	3	NA	1	1	0	NA
1296	4	1	0	0	0	1	1	1	1	0	2	0	1	1	0	1
1297	7	1	0	0	0	1	1	1	1	1	2	1	1	1	0	1
1298	7	1	0	0	0	1	1	1	1	1	2	NA	1	1	0	NA
1299	7	1	0	0	0	1	1	1	1	1	2	1	1	1	0	1
1300	7	1	0	0	0	1	1	1	1	1	2	0	1	1	0	1
1301	7	1	0	0	0	1	1	1	1	1	2	1	1	1	0	1
1302	7	1	0	0	0	1	1	1	1	1	2	1	1	1	0	1
1303	7	1	0	0	0	1	1	1	1	1	1	0	1	1	0	1
1304	7	1	0	0	0	1	1	1	1	1	1	0	1	1	0	1
1305	7	1	0	0	0	1	1	1	1	1	2	0	1	1	0	1
1306	7	1	0	0	0	1	1	1	1	1	2	0	1	1	0	1
1307	7	1	0	0	0	1	1	1	1	1	3	0	1	1	0	1
1308	7	1	0	0	0	1	1	1	1	1	2	0	1	1	0	1
1309	7	1	0	0	0	1	1	1	1	1	2	0	1	1	1	1
1310	7	1	0	0	0	1	1	1	1	1	2	0	1	1	0	1
1311	7	1	0	0	0	1	1	1	1	1	3	0	1	1	0	1
1312	7	1	0	0	0	1	1	1	1	1	1	0	1	1	0	0
1313	7	1	0	0	0	1	1	1	1	1	2	1	1	1	0	0
1314	7	1	0	0	0	1	1	1	1	1	3	0	1	1	0	1
1315	7	1	0	0	0	1	1	1	1	1	2	1	1	1	0	0
1316	7	1	0	0	0	1	1	1	1	1	2	0	1	1	1	1
1317	7	1	0	0	0	1	1	1	1	1	2	0	1	1	0	1
1318	7	1	0	0	0	1	1	1	1	1	2	NA	1	1	0	NA
1319	7	1	0	0	0	1	1	1	1	1	2	1	1	1	0	1
1320	7	1	0	0	0	1	1	1	1	1	2	0	1	1	0	0
1321	7	1	0	0	0	1	1	1	1	1	2	0	1	1	0	0
1322	7	1	0	0	0	1	1	1	1	1	3	0	1	1	1	1
1323	7	1	0	0	0	1	1	1	1	1	2	0	1	1	0	0
1324	7	1	0	0	0	1	1	1	1	1	2	0	1	1	0	1
1325	7	1	0	0	0	1	1	1	1	1	1	0	1	1	1	0
1326	7	1	0	0	0	1	1	1	1	1	1	1	1	1	0	1
1327	7	1	0	0	0	1	1	1	1	1	2	0	1	1	0	0
1328	7	1	0	0	0	1	1	1	1	1	2	1	1	1	0	0
1329	7	1	0	0	0	1	1	1	1	1	1	0	1	1	1	1
1330	7	1	0	0	0	1	1	1	1	1	2	1	1	1	0	0
1331	7	1	0	0	0	1	1	1	1	1	2	NA	1	1	0	NA
1332	7	1	0	0	0	1	1	1	1	1	1	1	1	1	1	1
1333	7	1	0	0	0	1	1	1	1	1	1	1	1	1	1	1
1334	7	1	0	0	0	1	1	1	1	1	2	1	1	1	0	1
1335	7	1	0	0	0	1	1	1	1	1	2	0	1	1	1	1
1336	7	1	0	0	0	1	1	1	1	1	2	1	1	1	0	1
1337	7	1	0	0	0	1	1	1	1	1	2	0	1	1	0	1
1338	7	1	0	0	0	1	1	1	1	1	2	1	1	1	0	0
1339	7	1	0	0	0	1	1	1	1	1	1	1	1	1	0	1
1340	4	1	0	0	0	1	1	1	1	1	2	0	1	1	0	1
1341	4	1	0	0	0	1	1	1	1	1	2	0	1	1	0	1
1342	7	0	0	0	0	1	1	1	1	0	3	1	1	3	0	0
1343	7	0	0	0	0	1	1	1	1	1	2	1	1	3	1	0
1344	7	0	0	0	0	1	1	1	1	0	2	1	1	2	1	1
1345	7	0	0	0	0	1	1	1	1	0	2	1	1	2	0	1
1346	7	0	0	0	0	1	1	1	1	0	2	0	1	2	0	0
1347	7	1	0	1	0	1	1	1	0	0	4	0	1	3	0	1
1348	7	1	0	1	0	1	1	1	0	0	3	1	1	3	1	0
1349	7	1	0	1	0	1	1	1	0	0	4	1	1	3	0	1
1350	4	1	0	1	0	1	1	1	0	0	3	0	1	3	0	0
1351	4	1	0	1	0	1	1	1	0	0	4	NA	1	3	0	1
1352	10	1	0	1	0	1	1	1	0	1	5	0	1	3	0	1
1353	7	1	0	1	0	1	1	1	0	1	4	1	1	3	0	0
1354	7	1	0	1	0	1	1	1	0	0	2	0	1	2	0	1
1355	7	1	0	1	0	1	1	1	0	0	2	0	1	2	0	0
1356	4	1	0	1	0	1	1	1	0	0	2	0	1	2	0	0
1357	4	1	0	1	0	1	1	1	0	0	2	0	1	2	0	0
1358	7	1	0	1	0	1	1	1	0	1	2	0	1	2	0	0
1359	7	1	0	1	0	1	1	1	0	1	3	1	1	2	0	1
1360	4	1	0	1	0	1	1	1	0	1	3	0	1	2	0	1
1361	10	1	0	1	0	1	1	1	0	0	2	0	1	1	0	1
1362	7	1	0	1	0	1	1	1	0	0	2	0	1	1	1	0
1363	7	1	0	1	0	1	1	1	0	0	2	0	1	1	0	0
1364	7	1	0	1	0	1	1	1	0	0	2	0	1	1	0	0
1365	7	1	0	1	0	1	1	1	0	0	2	1	1	1	1	1
1366	4	1	0	1	0	1	1	1	0	0	2	NA	1	1	0	NA
1367	4	1	0	1	0	1	1	1	0	0	3	NA	1	1	0	NA
1368	4	1	0	1	0	1	1	1	0	0	2	NA	1	1	0	NA
1369	4	1	0	1	0	1	1	1	0	0	2	NA	1	1	0	NA
1370	4	1	0	1	0	1	1	1	0	0	4	NA	1	1	0	NA
1371	4	1	0	1	0	1	1	1	0	0	1	0	1	1	1	1
1372	4	1	0	1	0	1	1	1	0	0	2	0	1	1	0	1
1373	10	1	0	1	0	1	1	1	0	1	2	NA	1	1	0	0
1374	4	1	0	1	0	1	1	1	0	1	1	0	1	1	1	0
1375	4	1	0	1	0	1	1	1	0	1	2	0	1	1	0	0
1376	4	1	0	1	0	1	1	1	0	1	2	0	1	1	0	0
1377	4	1	0	1	0	1	1	1	0	1	2	1	1	1	0	0
1378	4	1	0	1	0	1	1	1	0	1	2	0	1	1	0	0
1379	7	0	0	1	0	1	1	1	0	0	2	1	1	2	0	0
1380	4	0	0	1	0	1	1	1	0	0	3	0	1	2	0	0
1381	4	0	0	0	0	0	1	0	0	0	3	0	1	1	0	0
1382	4	0	0	0	0	0	1	0	0	1	2	0	1	1	0	1
1383	4	0	0	0	0	0	1	0	0	1	1	NA	1	1	0	0
1384	10	0	0	0	0	1	1	1	1	0	4	0	1	3	0	1
1385	7	0	0	0	0	1	1	1	1	0	2	1	1	3	0	0
1386	7	0	0	0	0	1	1	1	1	0	2	1	1	3	0	0
1387	7	0	0	0	0	1	1	1	1	0	4	1	1	3	1	0
1388	7	0	0	0	0	1	1	1	1	0	3	0	1	3	0	1
1389	7	0	0	0	0	1	1	1	1	0	3	0	1	3	0	1
1390	7	0	0	0	0	1	1	1	1	0	2	0	1	3	0	0
1391	7	0	0	0	0	1	1	1	1	0	3	1	1	3	0	0
1392	7	0	0	0	0	1	1	1	1	0	3	0	1	3	0	0
1393	7	0	0	0	0	1	1	1	1	0	3	1	1	3	0	1
1394	7	0	0	0	0	1	1	1	1	0	3	1	1	3	0	1
1395	7	0	0	0	0	1	1	1	1	0	3	0	1	3	0	1
1396	7	0	0	0	0	1	1	1	1	0	2	1	1	3	0	0
1397	7	0	0	0	0	1	1	1	1	0	3	0	1	3	0	0
1398	7	0	0	0	0	1	1	1	1	0	4	0	1	3	0	1
1399	7	0	0	0	0	1	1	1	1	0	3	NA	1	3	0	0
1400	4	0	0	0	0	1	1	1	1	0	2	0	1	3	0	0
1401	4	0	0	0	0	1	1	1	1	0	2	NA	1	3	0	0
1402	4	0	0	0	0	1	1	1	1	0	5	1	1	3	0	0
1403	4	0	0	0	0	1	1	1	1	0	2	0	1	3	0	1
1404	4	0	0	0	0	1	1	1	1	0	4	NA	1	3	0	1
1405	4	0	0	0	0	1	1	1	1	0	2	0	1	3	0	0
1406	10	0	0	0	0	1	1	1	1	1	5	1	1	3	0	0
1407	10	0	0	0	0	1	1	1	1	1	3	0	1	3	0	1
1408	10	0	0	0	0	1	1	1	1	1	3	1	1	3	1	0
1409	7	0	0	0	0	1	1	1	1	1	2	1	1	3	0	0
1410	7	0	0	0	0	1	1	1	1	1	4	1	1	3	0	1
1411	7	0	0	0	0	1	1	1	1	1	2	1	1	3	0	0
1412	4	0	0	0	0	1	1	1	1	1	3	NA	1	3	0	0
1413	4	0	0	0	0	1	1	1	1	1	3	0	1	3	0	1
1414	10	0	0	0	0	1	1	1	1	0	3	0	1	2	0	0
1415	10	0	0	0	0	1	1	1	1	0	2	0	1	2	0	1
1416	10	0	0	0	0	1	1	1	1	0	2	0	1	2	0	1
1417	10	0	0	0	0	1	1	1	1	0	2	NA	1	2	0	1
1418	7	0	0	0	0	1	1	1	1	0	2	1	1	2	0	1
1419	7	0	0	0	0	1	1	1	1	0	2	0	1	2	1	0
1420	7	0	0	0	0	1	1	1	1	0	2	0	1	2	0	1
1421	7	0	0	0	0	1	1	1	1	0	2	0	1	2	0	0
1422	7	0	0	0	0	1	1	1	1	0	2	0	1	2	1	1
1423	7	0	0	0	0	1	1	1	1	0	2	0	1	2	0	1
1424	7	0	0	0	0	1	1	1	1	0	3	0	1	2	0	0
1425	7	0	0	0	0	1	1	1	1	0	2	1	1	2	0	0
1426	7	0	0	0	0	1	1	1	1	0	3	1	1	2	0	0
1427	7	0	0	0	0	1	1	1	1	0	2	1	1	2	0	1
1428	7	0	0	0	0	1	1	1	1	0	2	1	1	2	0	1
1429	7	0	0	0	0	1	1	1	1	0	2	1	1	2	0	1
1430	7	0	0	0	0	1	1	1	1	0	2	0	1	2	0	1
1431	7	0	0	0	0	1	1	1	1	0	2	1	1	2	1	1
1432	7	0	0	0	0	1	1	1	1	0	3	1	1	2	0	0
1433	7	0	0	0	0	1	1	1	1	0	2	0	1	2	0	1
1434	7	0	0	0	0	1	1	1	1	0	2	1	1	2	0	0
1435	7	0	0	0	0	1	1	1	1	0	4	1	1	2	0	1
1436	7	0	0	0	0	1	1	1	1	0	2	1	1	2	0	1
1437	7	0	0	0	0	1	1	1	1	0	3	0	1	2	0	0
1438	7	0	0	0	0	1	1	1	1	0	2	NA	1	2	0	0
1439	4	0	0	0	0	1	1	1	1	0	2	0	1	2	0	0
1440	4	0	0	0	0	1	1	1	1	0	2	1	1	2	0	0
1441	4	0	0	0	0	1	1	1	1	0	2	1	1	2	0	1
1442	4	0	0	0	0	1	1	1	1	0	3	0	1	2	0	0
1443	4	0	0	0	0	1	1	1	1	0	2	NA	1	2	0	0
1444	4	0	0	0	0	1	1	1	1	0	3	0	1	2	0	1
1445	4	0	0	0	0	1	1	1	1	0	2	0	1	2	0	1
1446	4	0	0	0	0	1	1	1	1	0	3	0	1	2	0	1
1447	4	0	0	0	0	1	1	1	1	0	2	0	1	2	0	0
1448	4	0	0	0	0	1	1	1	1	0	2	0	1	2	0	0
1449	4	0	0	0	0	1	1	1	1	0	3	0	1	2	0	0
1450	4	0	0	0	0	1	1	1	1	0	2	0	1	2	0	0
1451	4	0	0	0	0	1	1	1	1	0	2	NA	1	2	0	1
1452	4	0	0	0	0	1	1	1	1	0	2	0	1	2	0	1
1453	4	0	0	0	0	1	1	1	1	0	2	0	1	2	0	1
1454	4	0	0	0	0	1	1	1	1	0	3	0	1	2	0	1
1455	4	0	0	0	0	1	1	1	1	0	2	0	1	2	0	1
1456	4	0	0	0	0	1	1	1	1	0	3	0	1	2	0	1
1457	4	0	0	0	0	1	1	1	1	0	3	0	1	2	0	1
1458	4	0	0	0	0	1	1	1	1	0	3	0	1	2	0	1
1459	4	0	0	0	0	1	1	1	1	0	4	1	1	2	0	1
1460	10	0	0	0	0	1	1	1	1	1	3	NA	1	2	1	1
1461	7	0	0	0	0	1	1	1	1	1	3	0	1	2	0	0
1462	7	0	0	0	0	1	1	1	1	1	3	1	1	2	0	1
1463	7	0	0	0	0	1	1	1	1	1	2	1	1	2	1	0
1464	4	0	0	0	0	1	1	1	1	1	2	0	1	2	0	1
1465	4	0	0	0	0	1	1	1	1	1	3	NA	1	2	1	0
1466	4	0	0	0	0	1	1	1	1	1	2	0	1	2	0	0
1467	4	0	0	0	0	1	1	1	1	1	2	0	1	2	0	1
1468	4	0	0	0	0	1	1	1	1	1	3	1	1	2	0	0
1469	4	0	0	0	0	1	1	1	1	1	3	0	1	2	0	1
1470	4	0	0	0	0	1	1	1	1	1	3	0	1	2	0	0
1471	4	0	0	0	0	1	1	1	1	1	2	0	1	2	0	0
1472	4	0	0	0	0	1	1	1	1	1	4	0	1	2	0	1
1473	4	0	0	0	0	1	1	1	1	1	2	NA	1	2	0	0
1474	4	0	0	0	0	1	1	1	1	1	3	0	1	2	0	0
1475	4	0	0	0	0	1	1	1	1	1	2	0	1	2	0	1
1476	4	0	0	0	0	1	1	1	1	1	3	0	1	2	0	1
1477	4	0	0	0	0	1	1	1	1	1	2	0	1	2	0	1
1478	4	0	0	0	0	1	1	1	1	1	2	NA	1	2	1	0
1479	4	0	0	0	0	1	1	1	1	1	3	NA	1	2	0	0
1480	4	0	0	0	0	1	1	1	1	1	2	0	1	2	0	0
1481	4	0	0	0	0	1	1	1	1	1	3	0	1	2	0	0
1482	10	0	0	0	0	1	1	1	1	0	2	0	1	1	0	1
1483	10	0	0	0	0	1	1	1	1	0	2	0	1	1	0	0
1484	10	0	0	0	0	1	1	1	1	0	2	0	1	1	0	1
1485	10	0	0	0	0	1	1	1	1	0	1	0	1	1	1	0
1486	10	0	0	0	0	1	1	1	1	0	2	0	1	1	1	1
1487	7	0	0	0	0	1	1	1	1	0	2	1	1	1	0	0
1488	7	0	0	0	0	1	1	1	1	0	2	0	1	1	1	1
1489	7	0	0	0	0	1	1	1	1	0	2	0	1	1	1	1
1490	7	0	0	0	0	1	1	1	1	0	2	1	1	1	1	1
1491	7	0	0	0	0	1	1	1	1	0	2	NA	1	1	0	NA
1492	7	0	0	0	0	1	1	1	1	0	1	0	1	1	0	1
1493	7	0	0	0	0	1	1	1	1	0	2	0	1	1	0	0
1494	7	0	0	0	0	1	1	1	1	0	2	NA	1	1	0	NA
1495	7	0	0	0	0	1	1	1	1	0	3	NA	1	1	0	NA
1496	7	0	0	0	0	1	1	1	1	0	2	NA	1	1	0	NA
1497	7	0	0	0	0	1	1	1	1	0	1	0	1	1	0	1
1498	7	0	0	0	0	1	1	1	1	0	2	0	1	1	0	0
1499	7	0	0	0	0	1	1	1	1	0	1	0	1	1	0	1
1500	7	0	0	0	0	1	1	1	1	0	2	0	1	1	0	1
1501	7	0	0	0	0	1	1	1	1	0	2	0	1	1	0	1
1502	7	0	0	0	0	1	1	1	1	0	1	0	1	1	0	0
1503	7	0	0	0	0	1	1	1	1	0	2	1	1	1	0	1
1504	7	0	0	0	0	1	1	1	1	0	2	0	1	1	1	1
1505	7	0	0	0	0	1	1	1	1	0	2	1	1	1	0	0
1506	7	0	0	0	0	1	1	1	1	0	2	0	1	1	0	0
1507	7	0	0	0	0	1	1	1	1	0	1	1	1	1	0	0
1508	7	0	0	0	0	1	1	1	1	0	2	1	1	1	1	1
1509	7	0	0	0	0	1	1	1	1	0	2	0	1	1	0	1
1510	7	0	0	0	0	1	1	1	1	0	1	1	1	1	0	1
1511	7	0	0	0	0	1	1	1	1	0	2	0	1	1	0	1
1512	7	0	0	0	0	1	1	1	1	0	2	0	1	1	0	0
1513	7	0	0	0	0	1	1	1	1	0	1	0	1	1	0	0
1514	7	0	0	0	0	1	1	1	1	0	1	1	1	1	1	0
1515	7	0	0	0	0	1	1	1	1	0	2	1	1	1	0	1
1516	7	0	0	0	0	1	1	1	1	0	2	0	1	1	0	0
1517	7	0	0	0	0	1	1	1	1	0	2	1	1	1	0	1
1518	7	0	0	0	0	1	1	1	1	0	2	0	1	1	0	0
1519	7	0	0	0	0	1	1	1	1	0	1	1	1	1	0	1
1520	7	0	0	0	0	1	1	1	1	0	2	0	1	1	0	1
1521	7	0	0	0	0	1	1	1	1	0	2	1	1	1	0	1
1522	7	0	0	0	0	1	1	1	1	0	2	0	1	1	0	0
1523	7	0	0	0	0	1	1	1	1	0	1	1	1	1	0	0
1524	7	0	0	0	0	1	1	1	1	0	1	1	1	1	0	1
1525	7	0	0	0	0	1	1	1	1	0	1	0	1	1	0	1
1526	7	0	0	0	0	1	1	1	1	0	2	1	1	1	0	0
1527	7	0	0	0	0	1	1	1	1	0	3	1	1	1	0	1
1528	7	0	0	0	0	1	1	1	1	0	2	0	1	1	0	0
1529	7	0	0	0	0	1	1	1	1	0	3	0	1	1	0	0
1530	7	0	0	0	0	1	1	1	1	0	1	1	1	1	0	1
1531	7	0	0	0	0	1	1	1	1	0	2	0	1	1	1	1
1532	7	0	0	0	0	1	1	1	1	0	2	0	1	1	0	0
1533	7	0	0	0	0	1	1	1	1	0	1	0	1	1	1	0
1534	7	0	0	0	0	1	1	1	1	0	2	1	1	1	0	1
1535	7	0	0	0	0	1	1	1	1	0	2	1	1	1	0	1
1536	7	0	0	0	0	1	1	1	1	0	2	0	1	1	1	0
1537	7	0	0	0	0	1	1	1	1	0	1	1	1	1	1	0
1538	7	0	0	0	0	1	1	1	1	0	2	1	1	1	0	0
1539	7	0	0	0	0	1	1	1	1	0	2	1	1	1	1	0
1540	7	0	0	0	0	1	1	1	1	0	1	1	1	1	0	0
1541	7	0	0	0	0	1	1	1	1	0	2	0	1	1	0	1
1542	7	0	0	0	0	1	1	1	1	0	2	1	1	1	0	1
1543	7	0	0	0	0	1	1	1	1	0	3	0	1	1	0	0
1544	7	0	0	0	0	1	1	1	1	0	4	NA	1	1	0	NA
1545	7	0	0	0	0	1	1	1	1	0	2	1	1	1	0	0
1546	7	0	0	0	0	1	1	1	1	0	2	0	1	1	0	0
1547	7	0	0	0	0	1	1	1	1	0	2	0	1	1	0	1
1548	7	0	0	0	0	1	1	1	1	0	2	1	1	1	0	1
1549	7	0	0	0	0	1	1	1	1	0	2	0	1	1	0	0
1550	7	0	0	0	0	1	1	1	1	0	2	0	1	1	0	1
1551	7	0	0	0	0	1	1	1	1	0	2	1	1	1	1	1
1552	4	0	0	0	0	1	1	1	1	0	1	1	1	1	0	1
1553	4	0	0	0	0	1	1	1	1	0	1	0	1	1	0	1
1554	4	0	0	0	0	1	1	1	1	0	2	NA	1	1	0	NA
1555	4	0	0	0	0	1	1	1	1	0	2	0	1	1	0	1
1556	4	0	0	0	0	1	1	1	1	0	3	1	1	1	0	1
1557	4	0	0	0	0	1	1	1	1	0	1	1	1	1	0	0
1558	4	0	0	0	0	1	1	1	1	0	2	0	1	1	0	0
1559	4	0	0	0	0	1	1	1	1	0	2	0	1	1	0	0
1560	4	0	0	0	0	1	1	1	1	0	1	NA	1	1	0	NA
1561	4	0	0	0	0	1	1	1	1	0	2	0	1	1	0	1
1562	4	0	0	0	0	1	1	1	1	0	2	0	1	1	0	0
1563	4	0	0	0	0	1	1	1	1	0	2	NA	1	1	0	0
1564	4	0	0	0	0	1	1	1	1	0	2	0	1	1	0	0
1565	4	0	0	0	0	1	1	1	1	0	3	NA	1	1	0	NA
1566	4	0	0	0	0	1	1	1	1	0	1	0	1	1	1	1
1567	4	0	0	0	0	1	1	1	1	0	2	NA	1	1	0	NA
1568	4	0	0	0	0	1	1	1	1	0	3	0	1	1	0	0
1569	4	0	0	0	0	1	1	1	1	0	3	1	1	1	0	0
1570	4	0	0	0	0	1	1	1	1	0	2	0	1	1	0	1
1571	4	0	0	0	0	1	1	1	1	0	2	0	1	1	0	1
1572	4	0	0	0	0	1	1	1	1	0	1	0	1	1	0	1
1573	4	0	0	0	0	1	1	1	1	0	2	0	1	1	0	0
1574	4	0	0	0	0	1	1	1	1	0	2	0	1	1	0	1
1575	4	0	0	0	0	1	1	1	1	0	1	0	1	1	0	0
1576	4	0	0	0	0	1	1	1	1	0	2	0	1	1	0	0
1577	4	0	0	0	0	1	1	1	1	0	1	NA	1	1	0	0
1578	4	0	0	0	0	1	1	1	1	0	2	NA	1	1	0	0
1579	4	0	0	0	0	1	1	1	1	0	3	NA	1	1	0	1
1580	4	0	0	0	0	1	1	1	1	0	1	NA	1	1	0	NA
1581	4	0	0	0	0	1	1	1	1	0	2	NA	1	1	0	NA
1582	4	0	0	0	0	1	1	1	1	0	2	0	1	1	0	1
1583	4	0	0	0	0	1	1	1	1	0	1	0	1	1	0	0
1584	4	0	0	0	0	1	1	1	1	0	1	0	1	1	0	0
1585	4	0	0	0	0	1	1	1	1	0	2	0	1	1	0	0
1586	4	0	0	0	0	1	1	1	1	0	2	0	1	1	0	0
1587	10	0	0	0	0	1	1	1	1	1	4	1	1	1	0	1
1588	10	0	0	0	0	1	1	1	1	1	2	0	1	1	0	1
1589	10	0	0	0	0	1	1	1	1	1	2	0	1	1	0	1
1590	10	0	0	0	0	1	1	1	1	1	1	0	1	1	1	1
1591	10	0	0	0	0	1	1	1	1	1	2	0	1	1	1	1
1592	10	0	0	0	0	1	1	1	1	1	2	0	1	1	1	0
1593	10	0	0	0	0	1	1	1	1	1	2	0	1	1	1	1
1594	10	0	0	0	0	1	1	1	1	1	1	0	1	1	0	1
1595	10	0	0	0	0	1	1	1	1	1	2	0	1	1	0	0
1596	7	0	0	0	0	1	1	1	1	1	4	0	1	1	0	1
1597	7	0	0	0	0	1	1	1	1	1	3	NA	1	1	0	NA
1598	7	0	0	0	0	1	1	1	1	1	2	NA	1	1	0	NA
1599	7	0	0	0	0	1	1	1	1	1	4	NA	1	1	0	NA
1600	7	0	0	0	0	1	1	1	1	1	2	0	1	1	0	1
1601	7	0	0	0	0	1	1	1	1	1	2	0	1	1	0	1
1602	7	0	0	0	0	1	1	1	1	1	2	0	1	1	1	0
1603	7	0	0	0	0	1	1	1	1	1	2	0	1	1	0	0
1604	7	0	0	0	0	1	1	1	1	1	3	0	1	1	0	1
1605	7	0	0	0	0	1	1	1	1	1	2	0	1	1	0	0
1606	7	0	0	0	0	1	1	1	1	1	2	1	1	1	0	1
1607	7	0	0	0	0	1	1	1	1	1	2	NA	1	1	0	NA
1608	7	0	0	0	0	1	1	1	1	1	4	NA	1	1	0	NA
1609	7	0	0	0	0	1	1	1	1	1	2	NA	1	1	0	NA
1610	7	0	0	0	0	1	1	1	1	1	2	0	1	1	0	1
1611	7	0	0	0	0	1	1	1	1	1	1	0	1	1	0	0
1612	7	0	0	0	0	1	1	1	1	1	1	1	1	1	0	0
1613	7	0	0	0	0	1	1	1	1	1	2	1	1	1	0	0
1614	7	0	0	0	0	1	1	1	1	1	2	1	1	1	0	1
1615	7	0	0	0	0	1	1	1	1	1	4	NA	1	1	0	NA
1616	7	0	0	0	0	1	1	1	1	1	2	0	1	1	0	0
1617	7	0	0	0	0	1	1	1	1	1	2	0	1	1	0	1
1618	7	0	0	0	0	1	1	1	1	1	2	1	1	1	0	1
1619	7	0	0	0	0	1	1	1	1	1	2	0	1	1	0	0
1620	7	0	0	0	0	1	1	1	1	1	2	0	1	1	0	0
1621	7	0	0	0	0	1	1	1	1	1	2	0	1	1	0	1
1622	4	0	0	0	0	1	1	1	1	1	2	0	1	1	0	1
1623	4	0	0	0	0	1	1	1	1	1	2	0	1	1	0	1
1624	4	0	0	0	0	1	1	1	1	1	4	NA	1	1	0	NA
1625	4	0	0	0	0	1	1	1	1	1	2	0	1	1	0	0
1626	4	0	0	0	0	1	1	1	1	1	2	0	1	1	0	1
1627	4	0	0	0	0	1	1	1	1	1	3	NA	1	1	0	NA
1628	4	0	0	0	0	1	1	1	1	1	3	NA	1	1	0	NA
1629	4	0	0	0	0	1	1	1	1	1	4	NA	1	1	0	NA
1630	4	0	0	0	0	1	1	1	1	1	2	NA	1	1	0	NA
1631	4	0	0	0	0	1	1	1	1	1	2	0	1	1	0	0
1632	4	0	0	0	0	1	1	1	1	1	2	0	1	1	1	1
1633	4	0	0	0	0	1	1	1	1	1	2	0	1	1	0	1
1634	4	0	0	0	0	1	1	1	1	1	2	0	1	1	0	1
1635	4	0	0	0	0	1	1	1	1	1	2	NA	1	1	0	NA
1636	4	0	0	0	0	1	1	1	1	1	2	NA	1	1	0	NA
1637	4	0	0	0	0	1	1	1	1	1	1	0	1	1	0	0
1638	4	0	0	0	0	1	1	1	1	1	2	0	1	1	0	1
1639	4	0	0	0	0	1	1	1	1	1	2	0	1	1	0	0
1640	4	0	0	0	0	1	1	1	1	1	1	0	1	1	1	1
1641	4	0	0	0	0	1	1	1	1	1	2	NA	1	1	0	NA
1642	4	0	0	0	0	1	1	1	1	1	3	0	1	1	0	1
1643	4	0	0	0	0	1	1	1	1	1	1	0	1	1	0	1
1644	4	0	0	0	0	1	1	1	1	1	1	0	1	1	0	0
1645	4	0	0	0	0	1	1	1	1	1	1	1	1	1	0	0
1646	4	0	0	0	0	1	1	1	1	1	3	0	1	1	0	0
1647	7	1	0	0	0	1	0	1	1	1	2	0	1	2	0	0
1648	7	1	0	0	0	1	0	1	1	0	2	0	1	1	0	1
1649	7	1	0	0	0	1	0	1	1	1	2	0	1	1	0	1
1650	7	1	0	1	0	1	0	1	0	1	2	0	1	2	0	1
1651	10	0	0	1	0	1	1	1	0	0	3	0	1	3	0	0
1652	10	0	0	1	0	1	1	1	0	0	3	0	1	3	0	0
1653	7	0	0	1	0	1	1	1	0	0	3	0	1	3	0	1
1654	4	0	0	1	0	1	1	1	0	0	3	0	1	3	0	0
1655	4	0	0	1	0	1	1	1	0	0	3	0	1	3	0	1
1656	4	0	0	1	0	1	1	1	0	0	4	0	1	3	0	0
1657	4	0	0	1	0	1	1	1	0	0	5	1	1	3	0	1
1658	4	0	0	1	0	1	1	1	0	0	4	0	1	3	0	0
1659	4	0	0	1	0	1	1	1	0	0	5	0	1	3	0	0
1660	4	0	0	1	0	1	1	1	0	0	2	0	1	3	0	1
1661	10	0	0	1	0	1	1	1	0	1	4	0	1	3	0	1
1662	10	0	0	1	0	1	1	1	0	1	4	1	1	3	1	0
1663	7	0	0	1	0	1	1	1	0	1	4	1	1	3	0	0
1664	4	0	0	1	0	1	1	1	0	1	4	0	1	3	0	1
1665	4	0	0	1	0	1	1	1	0	1	3	0	1	3	0	0
1666	4	0	0	1	0	1	1	1	0	1	3	0	1	3	0	1
1667	4	0	0	1	0	1	1	1	0	1	3	1	1	3	0	0
1668	4	0	0	1	0	1	1	1	0	1	2	0	1	3	0	1
1669	10	0	0	1	0	1	1	1	0	0	3	0	1	2	1	1
1670	10	0	0	1	0	1	1	1	0	0	4	0	1	2	0	0
1671	10	0	0	1	0	1	1	1	0	0	4	1	1	2	0	0
1672	4	0	0	1	0	1	1	1	0	0	2	0	1	2	0	0
1673	4	0	0	1	0	1	1	1	0	0	3	0	1	2	0	0
1674	4	0	0	1	0	1	1	1	0	0	3	1	1	2	0	1
1675	4	0	0	1	0	1	1	1	0	0	2	0	1	2	0	0
1676	4	0	0	1	0	1	1	1	0	0	2	1	1	2	0	0
1677	4	0	0	1	0	1	1	1	0	0	3	0	1	2	0	0
1678	4	0	0	1	0	1	1	1	0	0	2	0	1	2	0	1
1679	4	0	0	1	0	1	1	1	0	0	3	0	1	2	0	1
1680	4	0	0	1	0	1	1	1	0	0	3	0	1	2	0	1
1681	4	0	0	1	0	1	1	1	0	0	3	0	1	2	0	0
1682	4	0	0	1	0	1	1	1	0	0	4	0	1	2	0	0
1683	4	0	0	1	0	1	1	1	0	0	3	0	1	2	0	1
1684	4	0	0	1	0	1	1	1	0	0	3	0	1	2	0	1
1685	4	0	0	1	0	1	1	1	0	0	3	0	1	2	0	0
1686	4	0	0	1	0	1	1	1	0	0	3	NA	1	2	0	0
1687	10	0	0	1	0	1	1	1	0	1	2	0	1	2	0	0
1688	10	0	0	1	0	1	1	1	0	1	2	0	1	2	0	1
1689	10	0	0	1	0	1	1	1	0	1	3	0	1	2	0	1
1690	10	0	0	1	0	1	1	1	0	1	2	0	1	2	1	1
1691	10	0	0	1	0	1	1	1	0	1	2	0	1	2	0	0
1692	10	0	0	1	0	1	1	1	0	1	3	NA	1	2	0	0
1693	7	0	0	1	0	1	1	1	0	1	2	1	1	2	0	1
1694	4	0	0	1	0	1	1	1	0	1	3	0	1	2	1	0
1695	4	0	0	1	0	1	1	1	0	1	2	0	1	2	0	0
1696	4	0	0	1	0	1	1	1	0	1	3	0	1	2	0	0
1697	4	0	0	1	0	1	1	1	0	1	3	0	1	2	0	0
1698	4	0	0	1	0	1	1	1	0	1	2	0	1	2	1	0
1699	4	0	0	1	0	1	1	1	0	1	2	0	1	2	0	1
1700	4	0	0	1	0	1	1	1	0	1	3	0	1	2	0	1
1701	4	0	0	1	0	1	1	1	0	1	3	0	1	2	1	0
1702	4	0	0	1	0	1	1	1	0	1	3	0	1	2	0	1
1703	4	0	0	1	0	1	1	1	0	1	4	0	1	2	0	1
1704	4	0	0	1	0	1	1	1	0	1	3	0	1	2	0	0
1705	4	0	0	1	0	1	1	1	0	1	3	0	1	2	0	0
1706	4	0	0	1	0	1	1	1	0	1	2	0	1	2	0	0
1707	4	0	0	1	0	1	1	1	0	1	2	1	1	2	0	1
1708	4	0	0	1	0	1	1	1	0	1	2	0	1	2	0	1
1709	4	0	0	1	0	1	1	1	0	1	2	0	1	2	0	1
1710	4	0	0	1	0	1	1	1	0	1	3	0	1	2	0	0
1711	4	0	0	1	0	1	1	1	0	1	2	0	1	2	0	0
1712	4	0	0	1	0	1	1	1	0	1	2	0	1	2	0	0
1713	4	0	0	1	0	1	1	1	0	1	2	0	1	2	0	1
1714	4	0	0	1	0	1	1	1	0	1	3	0	1	2	0	1
1715	10	0	0	1	0	1	1	1	0	0	3	0	1	1	0	0
1716	10	0	0	1	0	1	1	1	0	0	1	0	1	1	0	1
1717	10	0	0	1	0	1	1	1	0	0	1	0	1	1	0	1
1718	10	0	0	1	0	1	1	1	0	0	2	0	1	1	0	1
1719	10	0	0	1	0	1	1	1	0	0	2	0	1	1	0	1
1720	10	0	0	1	0	1	1	1	0	0	2	0	1	1	0	1
1721	10	0	0	1	0	1	1	1	0	0	2	0	1	1	1	0
1722	10	0	0	1	0	1	1	1	0	0	2	1	1	1	1	0
1723	10	0	0	1	0	1	1	1	0	0	1	0	1	1	0	0
1724	10	0	0	1	0	1	1	1	0	0	2	0	1	1	0	1
1725	10	0	0	1	0	1	1	1	0	0	3	0	1	1	0	1
1726	10	0	0	1	0	1	1	1	0	0	3	1	1	1	0	1
1727	10	0	0	1	0	1	1	1	0	0	2	0	1	1	0	1
1728	10	0	0	1	0	1	1	1	0	0	1	0	1	1	0	0
1729	7	0	0	1	0	1	1	1	0	0	2	0	1	1	1	0
1730	4	0	0	1	0	1	1	1	0	0	1	0	1	1	0	1
1731	4	0	0	1	0	1	1	1	0	0	2	0	1	1	0	1
1732	4	0	0	1	0	1	1	1	0	0	2	0	1	1	0	1
1733	4	0	0	1	0	1	1	1	0	0	1	0	1	1	0	0
1734	4	0	0	1	0	1	1	1	0	0	2	NA	1	1	0	NA
1735	4	0	0	1	0	1	1	1	0	0	2	NA	1	1	0	NA
1736	4	0	0	1	0	1	1	1	0	0	1	0	1	1	0	0
1737	4	0	0	1	0	1	1	1	0	0	2	0	1	1	0	1
1738	4	0	0	1	0	1	1	1	0	0	2	0	1	1	0	0
1739	4	0	0	1	0	1	1	1	0	0	2	NA	1	1	0	NA
1740	4	0	0	1	0	1	1	1	0	0	3	0	1	1	0	1
1741	4	0	0	1	0	1	1	1	0	0	3	0	1	1	0	1
1742	4	0	0	1	0	1	1	1	0	0	1	NA	1	1	0	0
1743	4	0	0	1	0	1	1	1	0	0	1	0	1	1	0	0
1744	4	0	0	1	0	1	1	1	0	0	2	0	1	1	0	0
1745	4	0	0	1	0	1	1	1	0	0	3	NA	1	1	0	NA
1746	4	0	0	1	0	1	1	1	0	0	4	NA	1	1	0	NA
1747	4	0	0	1	0	1	1	1	0	0	2	NA	1	1	0	NA
1748	4	0	0	1	0	1	1	1	0	0	2	0	1	1	0	0
1749	4	0	0	1	0	1	1	1	0	0	2	0	1	1	0	1
1750	4	0	0	1	0	1	1	1	0	0	1	0	1	1	0	1
1751	4	0	0	1	0	1	1	1	0	0	3	NA	1	1	0	NA
1752	4	0	0	1	0	1	1	1	0	0	2	0	1	1	1	0
1753	4	0	0	1	0	1	1	1	0	0	1	0	1	1	0	1
1754	4	0	0	1	0	1	1	1	0	0	2	0	1	1	0	0
1755	4	0	0	1	0	1	1	1	0	0	1	0	1	1	0	0
1756	4	0	0	1	0	1	1	1	0	0	1	0	1	1	0	1
1757	4	0	0	1	0	1	1	1	0	0	2	0	1	1	0	0
1758	4	0	0	1	0	1	1	1	0	0	2	0	1	1	0	1
1759	4	0	0	1	0	1	1	1	0	0	2	0	1	1	0	0
1760	4	0	0	1	0	1	1	1	0	0	2	0	1	1	0	0
1761	4	0	0	1	0	1	1	1	0	0	2	0	1	1	0	0
1762	4	0	0	1	0	1	1	1	0	0	2	0	1	1	0	1
1763	4	0	0	1	0	1	1	1	0	0	3	0	1	1	0	1
1764	4	0	0	1	0	1	1	1	0	0	2	0	1	1	0	1
1765	4	0	0	1	0	1	1	1	0	0	2	0	1	1	0	1
1766	4	0	0	1	0	1	1	1	0	0	3	0	1	1	0	0
1767	4	0	0	1	0	1	1	1	0	0	2	0	1	1	0	0
1768	4	0	0	1	0	1	1	1	0	0	2	0	1	1	0	0
1769	4	0	0	1	0	1	1	1	0	0	2	0	1	1	0	1
1770	4	0	0	1	0	1	1	1	0	0	2	0	1	1	0	1
1771	4	0	0	1	0	1	1	1	0	0	2	0	1	1	0	0
1772	4	0	0	1	0	1	1	1	0	0	1	NA	1	1	0	NA
1773	4	0	0	1	0	1	1	1	0	0	1	0	1	1	0	1
1774	4	0	0	1	0	1	1	1	0	0	3	NA	1	1	0	NA
1775	4	0	0	1	0	1	1	1	0	0	4	NA	1	1	0	NA
1776	10	0	0	1	0	1	1	1	0	1	2	0	1	1	0	1
1777	10	0	0	1	0	1	1	1	0	1	1	0	1	1	0	0
1778	10	0	0	1	0	1	1	1	0	1	2	0	1	1	0	1
1779	10	0	0	1	0	1	1	1	0	1	2	NA	1	1	0	0
1780	10	0	0	1	0	1	1	1	0	1	1	0	1	1	0	0
1781	10	0	0	1	0	1	1	1	0	1	1	0	1	1	0	0
1782	10	0	0	1	0	1	1	1	0	1	1	0	1	1	0	1
1783	10	0	0	1	0	1	1	1	0	1	2	0	1	1	0	1
1784	10	0	0	1	0	1	1	1	0	1	1	NA	1	1	0	1
1785	7	0	0	1	0	1	1	1	0	1	2	0	1	1	0	1
1786	7	0	0	1	0	1	1	1	0	1	2	0	1	1	0	1
1787	4	0	0	1	0	1	1	1	0	1	3	0	1	1	0	0
1788	4	0	0	1	0	1	1	1	0	1	2	0	1	1	0	1
1789	4	0	0	1	0	1	1	1	0	1	1	0	1	1	0	1
1790	4	0	0	1	0	1	1	1	0	1	1	0	1	1	0	0
1791	4	0	0	1	0	1	1	1	0	1	2	0	1	1	0	0
1792	4	0	0	1	0	1	1	1	0	1	1	0	1	1	0	1
1793	4	0	0	1	0	1	1	1	0	1	1	0	1	1	0	1
1794	4	0	0	1	0	1	1	1	0	1	2	0	1	1	0	1
1795	4	0	0	1	0	1	1	1	0	1	3	0	1	1	0	0
1796	4	0	0	1	0	1	1	1	0	1	2	NA	1	1	0	0
1797	4	0	0	1	0	1	1	1	0	1	1	NA	1	1	0	0
1798	4	0	0	1	0	1	1	1	0	1	2	0	1	1	0	0
1799	4	0	0	1	0	1	1	1	0	1	2	NA	1	1	0	1
1800	4	0	0	1	0	1	1	1	0	1	2	0	1	1	1	0
1801	4	0	0	1	0	1	1	1	0	1	2	NA	1	1	0	NA
1802	4	0	0	1	0	1	1	1	0	1	2	0	1	1	0	1
1803	4	0	0	1	0	1	1	1	0	1	2	0	1	1	0	0
1804	4	0	0	1	0	1	1	1	0	1	2	0	1	1	0	1
1805	4	0	0	1	0	1	1	1	0	1	1	NA	1	1	0	1
1806	4	0	0	1	0	1	1	1	0	1	2	NA	1	1	0	NA
1807	4	0	0	1	0	1	1	1	0	1	2	0	1	1	0	1
1808	4	0	0	1	0	1	1	1	0	1	2	NA	1	1	0	NA
1809	7	1	0	0	0	1	0	1	1	0	3	0	1	3	0	1
1810	7	1	0	0	0	1	0	1	1	0	3	0	1	3	0	1
1811	7	1	0	0	0	1	0	1	1	0	5	1	1	3	1	1
1812	7	1	0	0	0	1	0	1	1	1	4	0	1	3	0	0
1813	7	1	0	0	0	1	0	1	1	0	3	0	1	2	0	0
1814	7	1	0	0	0	1	0	1	1	0	3	0	1	2	0	0
1815	7	1	0	0	0	1	0	1	1	0	2	0	1	2	0	1
1816	7	1	0	0	0	1	0	1	1	0	2	0	1	2	0	0
1817	7	1	0	0	0	1	0	1	1	1	3	0	1	2	0	1
1818	7	1	0	0	0	1	0	1	1	1	3	0	1	2	0	0
1819	10	1	0	0	0	1	0	1	1	0	2	0	1	1	0	1
1820	10	1	0	0	0	1	0	1	1	0	1	0	1	1	0	0
1821	10	1	0	0	0	1	0	1	1	0	1	0	1	1	1	1
1822	7	1	0	0	0	1	0	1	1	0	2	0	1	1	0	0
1823	7	1	0	0	0	1	0	1	1	0	2	0	1	1	0	0
1824	7	1	0	0	0	1	0	1	1	0	2	0	1	1	0	0
1825	7	1	0	0	0	1	0	1	1	0	1	1	1	1	1	1
1826	7	1	0	0	0	1	0	1	1	0	2	1	1	1	0	0
1827	7	1	0	0	0	1	0	1	1	0	1	0	1	1	0	1
1828	7	1	0	0	0	1	0	1	1	0	3	1	1	1	0	1
1829	7	1	0	0	0	1	0	1	1	0	2	0	1	1	0	1
1830	7	1	0	0	0	1	0	1	1	0	3	1	1	1	0	0
1831	7	1	0	0	0	1	0	1	1	0	2	0	1	1	0	1
1832	7	1	0	0	0	1	0	1	1	0	2	1	1	1	0	0
1833	7	1	0	0	0	1	0	1	1	0	3	1	1	1	0	1
1834	7	1	0	0	0	1	0	1	1	0	2	0	1	1	0	1
1835	7	1	0	0	0	1	0	1	1	0	2	1	1	1	0	0
1836	10	1	0	0	0	1	0	1	1	1	2	0	1	1	0	1
1837	10	1	0	0	0	1	0	1	1	1	2	0	1	1	1	1
1838	7	1	0	0	0	1	0	1	1	1	1	0	1	1	1	1
1839	7	1	0	0	0	1	0	1	1	1	2	1	1	1	0	1
1840	7	1	0	0	0	1	0	1	1	1	1	0	1	1	0	1
1841	7	1	0	0	0	1	0	1	1	1	2	0	1	1	0	0
1842	7	1	0	0	0	1	0	1	1	1	2	0	1	1	0	1
1843	7	1	0	0	0	1	0	1	1	1	2	0	1	1	1	1
1844	7	1	0	0	0	1	0	1	1	1	1	0	1	1	0	1
1845	7	1	0	0	0	1	0	1	1	1	2	1	1	1	0	0
1846	4	0	0	0	0	1	0	1	1	1	2	0	1	3	0	0
1847	4	0	0	0	0	1	0	1	1	1	2	0	1	3	0	0
1848	7	0	0	0	0	1	0	1	1	0	2	1	1	2	0	1
1849	4	0	0	0	0	1	0	1	1	1	3	0	1	2	0	1
1850	10	0	0	0	0	1	0	1	1	0	2	0	1	1	0	1
1851	4	1	0	1	0	1	0	1	0	1	2	0	1	3	0	1
1852	10	1	0	1	0	1	0	1	0	1	1	0	1	1	0	0
1853	4	0	0	1	0	1	0	1	0	1	2	0	1	1	0	1
1854	10	0	1	0	0	1	1	0	0	0	1	0	1	1	0	0
1855	4	0	0	0	0	0	0	0	0	1	2	0	1	3	0	0
1856	10	0	0	0	0	0	0	0	0	1	4	1	1	2	0	1
1857	10	0	0	0	0	0	0	0	0	1	4	1	1	1	0	1
1858	7	1	0	0	0	0	1	1	0	0	2	1	1	2	0	1
1859	4	1	0	0	0	0	1	1	0	1	3	0	1	2	0	1
1860	4	1	0	0	0	0	1	1	0	1	2	0	1	2	0	0
1861	7	1	0	0	0	0	1	1	0	0	2	0	1	1	0	1
1862	7	1	0	0	0	0	1	1	0	0	2	1	1	1	0	0
1863	7	1	0	0	0	0	1	1	0	0	2	1	1	1	0	1
1864	7	1	0	0	0	0	1	1	0	0	3	0	1	1	0	1
1865	4	1	0	0	0	0	1	1	0	0	2	0	1	1	0	1
1866	4	1	0	0	0	0	1	1	0	1	1	0	1	1	0	0
1867	4	1	0	0	0	0	1	1	0	1	2	0	1	1	0	0
1868	4	1	0	0	0	0	1	1	0	1	3	0	1	1	0	1
1869	4	1	0	0	0	0	1	1	0	1	1	0	1	1	0	0
1870	4	1	0	0	0	0	1	1	0	1	2	0	1	1	1	1
1871	4	1	0	0	0	0	1	1	0	1	1	1	1	1	0	0
1872	10	0	0	0	0	1	0	1	1	0	4	0	1	3	0	0
1873	10	0	0	0	0	1	0	1	1	0	4	0	1	3	0	1
1874	7	0	0	0	0	1	0	1	1	0	3	1	1	3	1	0
1875	7	0	0	0	0	1	0	1	1	0	3	1	1	3	0	0
1876	10	0	0	0	0	1	0	1	1	1	4	0	1	3	1	1
1877	7	0	0	0	0	1	0	1	1	1	2	1	1	3	0	0
1878	10	0	0	0	0	1	0	1	1	0	3	0	1	2	0	1
1879	10	0	0	0	0	1	0	1	1	0	2	0	1	2	0	1
1880	10	0	0	0	0	1	0	1	1	0	3	0	1	2	1	0
1881	7	0	0	0	0	1	0	1	1	0	2	1	1	2	0	0
1882	7	0	0	0	0	1	0	1	1	0	3	NA	1	2	0	0
1883	7	0	0	0	0	1	0	1	1	0	2	1	1	2	0	0
1884	7	0	0	0	0	1	0	1	1	0	2	0	1	2	0	0
1885	10	0	0	0	0	1	0	1	1	1	3	0	1	2	0	1
1886	7	0	0	0	0	1	0	1	1	1	2	0	1	2	1	1
1887	10	0	0	0	0	1	0	1	1	0	2	0	1	1	0	1
1888	10	0	0	0	0	1	0	1	1	0	1	0	1	1	1	1
1889	10	0	0	0	0	1	0	1	1	0	1	0	1	1	0	0
1890	10	0	0	0	0	1	0	1	1	0	3	0	1	1	0	0
1891	10	0	0	0	0	1	0	1	1	0	1	0	1	1	0	0
1892	10	0	0	0	0	1	0	1	1	0	2	0	1	1	0	1
1893	7	0	0	0	0	1	0	1	1	0	1	0	1	1	0	1
1894	7	0	0	0	0	1	0	1	1	0	2	0	1	1	0	0
1895	7	0	0	0	0	1	0	1	1	0	3	0	1	1	0	1
1896	7	0	0	0	0	1	0	1	1	0	1	1	1	1	0	1
1897	7	0	0	0	0	1	0	1	1	0	2	0	1	1	1	0
1898	7	0	0	0	0	1	0	1	1	0	2	1	1	1	0	1
1899	7	0	0	0	0	1	0	1	1	0	1	0	1	1	0	1
1900	4	0	0	0	0	1	0	1	1	0	2	0	1	1	0	1
1901	10	0	0	0	0	1	0	1	1	1	2	0	1	1	0	1
1902	10	0	0	0	0	1	0	1	1	1	2	0	1	1	0	1
1903	10	0	0	0	0	1	0	1	1	1	3	0	1	1	0	1
1904	10	0	0	0	0	1	0	1	1	1	1	0	1	1	0	0
1905	10	0	0	0	0	1	0	1	1	1	1	0	1	1	0	0
1906	10	0	0	0	0	1	0	1	1	1	3	0	1	1	0	0
1907	10	0	0	0	0	1	0	1	1	1	2	0	1	1	1	1
1908	7	0	0	0	0	1	0	1	1	1	2	0	1	1	0	1
1909	7	0	0	0	0	1	0	1	1	1	2	0	1	1	0	1
1910	7	0	0	0	0	1	0	1	1	1	3	1	1	1	0	1
1911	7	0	0	0	0	1	0	1	1	1	2	0	1	1	0	1
1912	7	0	0	0	0	1	0	1	1	1	2	0	1	1	0	0
1913	7	0	0	0	0	1	0	1	1	1	2	1	1	1	0	1
1914	7	0	0	0	0	1	0	1	1	1	2	0	1	1	0	0
1915	7	0	0	0	0	1	0	1	1	1	2	0	1	1	0	1
1916	10	0	0	1	0	1	0	1	0	1	5	0	1	3	0	1
1917	10	0	0	1	0	1	0	1	0	1	5	0	1	3	0	1
1918	10	0	0	1	0	1	0	1	0	1	2	0	1	3	0	1
1919	4	0	0	1	0	1	0	1	0	1	2	0	1	3	0	1
1920	10	0	0	1	0	1	0	1	0	0	3	0	1	2	0	1
1921	10	0	0	1	0	1	0	1	0	0	4	0	1	2	0	1
1922	4	0	0	1	0	1	0	1	0	0	2	0	1	2	0	0
1923	4	0	0	1	0	1	0	1	0	0	3	0	1	2	0	1
1924	10	0	0	1	0	1	0	1	0	1	3	0	1	2	0	1
1925	10	0	0	1	0	1	0	1	0	1	4	0	1	2	0	1
1926	10	0	0	1	0	1	0	1	0	1	3	0	1	2	0	1
1927	10	0	0	1	0	1	0	1	0	1	3	0	1	2	0	0
1928	10	0	0	1	0	1	0	1	0	1	2	0	1	2	0	0
1929	4	0	0	1	0	1	0	1	0	1	3	0	1	2	0	0
1930	10	0	0	1	0	1	0	1	0	0	2	0	1	1	0	0
1931	10	0	0	1	0	1	0	1	0	0	1	0	1	1	0	1
1932	10	0	0	1	0	1	0	1	0	0	2	0	1	1	0	1
1933	10	0	0	1	0	1	0	1	0	0	2	0	1	1	0	1
1934	10	0	0	1	0	1	0	1	0	0	2	0	1	1	0	0
1935	10	0	0	1	0	1	0	1	0	0	2	0	1	1	0	0
1936	10	0	0	1	0	1	0	1	0	0	2	0	1	1	0	0
1937	10	0	0	1	0	1	0	1	0	0	2	0	1	1	0	0
1938	10	0	0	1	0	1	0	1	0	0	4	NA	1	1	0	NA
1939	10	0	0	1	0	1	0	1	0	0	2	0	1	1	0	0
1940	10	0	0	1	0	1	0	1	0	1	2	0	1	1	0	1
1941	10	0	0	1	0	1	0	1	0	1	2	0	1	1	0	1
1942	10	0	0	1	0	1	0	1	0	1	2	0	1	1	1	0
1943	10	0	0	1	0	1	0	1	0	1	1	0	1	1	1	1
1944	10	0	0	1	0	1	0	1	0	1	2	0	1	1	0	1
1945	4	0	0	1	0	1	0	1	0	1	2	0	1	1	1	0
1946	4	0	0	1	0	1	0	1	0	1	1	0	1	1	0	0
1947	7	1	1	0	0	1	1	1	0	1	4	1	1	2	0	0
1948	4	0	0	0	0	0	1	1	0	1	3	0	1	3	0	0
1949	4	0	0	0	0	0	1	1	0	1	3	0	1	3	0	0
1950	4	0	0	0	0	0	1	1	0	1	5	1	1	3	0	0
1951	4	0	0	0	0	0	1	1	0	1	4	0	1	3	0	0
1952	4	0	0	0	0	0	1	1	0	1	3	0	1	3	1	1
1953	7	0	0	0	0	0	1	1	0	0	3	1	1	2	1	0
1954	4	0	0	0	0	0	1	1	0	0	2	0	1	2	1	1
1955	4	0	0	0	0	0	1	1	0	1	2	0	1	2	0	0
1956	4	0	0	0	0	0	1	1	0	1	2	0	1	2	0	0
1957	4	0	0	0	0	0	1	1	0	1	3	0	1	2	0	1
1958	4	0	0	0	0	0	1	1	0	1	2	0	1	2	0	0
1959	4	0	0	0	0	0	1	1	0	1	2	0	1	2	0	1
1960	4	0	0	0	0	0	1	1	0	1	3	0	1	2	0	1
1961	4	0	0	0	0	0	1	1	0	1	3	1	1	2	0	1
1962	4	0	0	0	0	0	1	1	0	0	2	1	1	1	0	1
1963	4	0	0	0	0	0	1	1	0	1	2	0	1	1	0	1
1964	4	0	0	0	0	0	1	1	0	1	2	0	1	1	0	0
1965	4	0	0	0	0	0	1	1	0	1	1	1	1	1	0	1
1966	4	0	0	0	0	0	1	1	0	1	1	0	1	1	0	1
1967	4	0	0	0	0	0	1	1	0	1	3	0	1	1	0	1
1968	4	0	0	0	0	0	1	1	0	1	2	0	1	1	0	1
1969	4	0	0	0	0	0	1	1	0	1	2	0	1	1	0	1
1970	4	0	0	0	0	0	1	1	0	1	1	0	1	1	0	1
1971	4	0	0	0	0	0	1	1	0	1	1	0	1	1	0	1
1972	4	0	0	0	0	0	1	1	0	1	1	0	1	1	0	0
1973	4	0	0	0	0	0	1	1	0	1	2	0	1	1	0	0
1974	4	0	0	0	0	0	1	1	0	1	2	0	1	1	0	1
1975	4	0	0	0	0	0	1	1	0	1	3	1	1	1	0	1
1976	4	0	0	0	0	0	1	1	0	1	2	0	1	1	0	1
1977	4	0	0	0	0	0	1	1	0	1	1	0	1	1	0	1
1978	4	0	0	0	0	0	1	1	0	1	1	0	1	1	1	1
1979	4	0	0	0	0	0	1	1	0	1	2	0	1	1	1	0
1980	4	0	0	0	0	0	1	1	0	1	3	NA	1	1	0	NA
1981	4	0	0	0	0	0	1	1	0	1	2	0	1	1	1	1
1982	4	0	0	0	0	0	1	1	0	1	2	0	1	1	1	1
1983	4	0	0	0	0	0	1	1	0	1	2	0	1	1	1	1
1984	4	0	0	0	0	0	1	1	0	1	1	0	1	1	1	1
1985	4	0	0	0	0	0	1	1	0	1	2	NA	1	1	0	NA
1986	4	0	0	0	0	0	1	1	0	1	3	NA	1	1	0	NA
1987	7	1	0	0	1	1	1	1	0	0	2	1	1	2	0	1
1988	7	1	0	0	1	1	1	1	0	0	1	0	1	1	0	1
1989	7	1	0	1	0	1	1	0	1	1	3	1	1	3	0	0
1990	7	1	0	1	0	1	1	0	1	0	2	0	1	2	0	0
1991	7	1	0	1	0	1	1	0	1	1	2	1	1	2	0	0
1992	7	1	1	0	0	1	1	1	0	1	2	0	1	1	0	0
1993	4	1	1	0	0	1	1	1	0	1	1	0	1	1	0	0
1994	10	1	0	1	0	1	1	0	1	1	5	1	1	3	0	0
1995	7	1	0	1	0	1	1	0	1	0	2	0	1	1	1	1
1996	4	1	0	1	0	1	1	0	1	1	3	NA	1	1	0	NA
1997	4	0	0	0	1	1	1	1	0	0	3	0	1	2	0	0
1998	4	0	0	0	1	1	1	1	0	0	2	0	1	2	0	0
1999	10	0	0	1	0	1	1	0	1	0	4	0	1	3	0	0
[truncated: 29,805 more rows]
